# Supplementary material for: Semi-Quantitative MALDI Measurements of Blood-Based Samples for Molecular Diagnostics
Source: Molecules. 2022 Feb 1;27(3):997. doi: 10.3390/molecules27030997 (PMC8840133; doi:10.3390/molecules27030997)
Supplement: Supplementary file 1 [file molecules-27-00997-s001.zip]

Archive with 2 entries (2 files):
- SupplementaryFiles/ExampleSpectrum.csv
- SupplementaryFiles/SI_MoleculesPaper_211216.pdf
