# Supplementary material for: Semi-Quantitative MALDI Measurements of Blood-Based Samples for Molecular Diagnostics
Source: Molecules. 2022 Feb 1;27(3):997. doi: 10.3390/molecules27030997 (PMC8840133; doi:10.3390/molecules27030997)
Supplement: Supplementary file 1 [file molecules-27-00997-s001.zip › SupplementaryFiles/ExampleSpectrum.csv]

m/z (Da)	Raw Intensity	Background	Background Subtracted	Fine Structure	Bumps
3000.642312	8092.248332	7845.036604	247.2117277	27.66745346	219.5442743
3000.929346	8100.603453	7843.984332	256.6191211	45.38263523	211.2364858
3001.216393	8115.773483	7842.932082	272.8414011	69.91244953	202.9289516
3001.503454	8121.824546	7841.879903	279.944643	85.32228918	194.6223538
3001.79053	8121.830699	7840.82787	281.0028293	94.68478256	186.3180468
3002.077619	8112.009056	7839.776086	272.2329704	94.21476053	178.0182098
3002.364723	8094.343818	7838.724683	255.6191349	85.89319369	169.7259412
3002.65184	8069.048924	7837.67382	231.375104	69.92985003	161.4452539
3002.938972	8058.712665	7836.623681	222.088984	68.90798957	153.1809945
3003.226117	8066.795193	7835.574474	231.2207193	86.28203384	144.9386854
3003.513277	8079.65472	7834.526428	245.1282918	108.4037755	136.7245163
3003.80045	8078.402266	7833.479796	244.9224701	116.3769538	128.5455163
3004.087637	8068.384761	7832.434855	235.9499067	115.5401326	120.4097741
3004.374839	8056.034093	7831.391907	224.6421866	112.3156689	112.3265177
3004.662054	8051.207787	7830.351277	220.8565101	116.5504031	104.3061069
3004.949284	8034.149738	7829.313314	204.8364234	108.4764212	96.36000223
3005.236527	8004.145741	7828.278387	175.8673538	87.36654632	88.50080749
3005.523784	7966.79867	7827.246887	139.5517834	58.80959244	80.74219092
3005.811056	7939.780615	7826.219221	113.561394	40.46271721	73.09867678
3006.098341	7931.855007	7825.195812	106.6591948	41.07383127	65.58536348
3006.38564	7934.642704	7824.177093	110.4656116	52.24786894	58.21774269
3006.672954	7934.687038	7823.163507	111.5235308	60.51182468	51.01170615
3006.960281	7926.525728	7822.155511	104.3702172	60.3865601	43.98365705
3007.247622	7909.20456	7821.153569	88.05099081	50.90039827	37.15059254
3007.534978	7891.245866	7820.15816	71.08770608	40.5576029	30.53010317
3007.822347	7876.641181	7819.169767	57.47141405	33.33113431	24.14027974
3008.10973	7870.019261	7818.188884	51.8303774	33.83076592	17.99961148
3008.397127	7860.689196	7817.216009	43.47318694	31.34627175	12.12691519
3008.684539	7851.820922	7816.251645	35.56927682	29.02793602	6.541340802
3008.971964	7840.134073	7815.2963	24.83777224	23.57542488	1.262347362
3009.259403	7834.792492	7814.350486	20.44200553	24.13232489	-3.690319364
3009.546856	7832.220131	7813.414716	18.80541435	27.10209468	-8.296680339
3009.834324	7821.655965	7812.489507	9.166458197	21.70297544	-12.53651725
3010.121805	7812.419045	7811.575376	0.843669114	17.23301175	-16.38934263
3010.4093	7803.911277	7810.672841	-6.761564192	13.07288873	-19.83445292
3010.696809	7802.919922	7809.782422	-6.862499392	15.98847291	-22.8509723
3010.984332	7801.942832	7808.903961	-6.961128978	18.45608977	-25.41721875
3011.27187	7789.354259	7808.036617	-18.68235858	8.82830621	-27.51066479
3011.559421	7775.423691	7807.178852	-31.7551614	-2.647258434	-29.10790297
3011.846986	7768.008861	7806.327262	-38.31840089	-8.134829706	-30.18357119
3012.134565	7775.753928	7805.475672	-29.72174329	1.014239461	-30.73598275
3012.422158	7792.170512	7804.624081	-12.45356948	18.39732319	-30.85089267
3012.709765	7808.390727	7803.772491	4.618236133	35.23228197	-30.61404584
3012.997386	7822.855574	7802.920901	19.93467355	50.04567671	-30.11100316
3013.285022	7827.148639	7802.06931	25.07932857	54.50630179	-29.42697323
3013.572671	7825.63765	7801.21772	24.41992989	53.06659405	-28.64666416
3013.860334	7822.143249	7800.36613	21.77711923	49.63135826	-27.85423903
3014.148011	7810.034295	7799.514539	10.51975517	37.58157621	-27.06182104
3014.435702	7788.407053	7798.662949	-10.25589577	16.01352273	-26.2694185
3014.723407	7766.743788	7797.811359	-31.0675704	-5.590530704	-25.4770397
3015.011126	7768.601218	7796.959768	-28.35855072	-3.673857841	-24.68469288
3015.298859	7784.067193	7796.108178	-12.04098532	11.85140657	-23.89239189
3015.586606	7791.990298	7795.256588	-3.266289101	19.83386514	-23.10015424
3015.874367	7792.74873	7794.404997	-1.656267364	20.65173008	-22.30799744
3016.162142	7790.111046	7793.553407	-3.442360803	18.07357816	-21.51593896
3016.449931	7793.755355	7792.701816	1.053538483	21.77753475	-20.72399627
3016.737734	7793.540723	7791.850226	1.690497496	21.62268431	-19.93218681
3017.025551	7797.229799	7790.998635	6.231164139	25.37169213	-19.140528
3017.313382	7802.443737	7790.147044	12.29669221	30.64572944	-18.34903723
3017.601227	7813.18073	7789.295454	23.88527562	41.44300751	-17.55773189
3017.889086	7829.101201	7788.443863	40.65733747	57.42396678	-16.76662931
3018.176959	7843.808099	7787.592273	56.21582676	72.19157355	-15.97574679
3018.464846	7858.204811	7786.740682	71.46412958	86.64923117	-15.18510159
3018.752747	7872.077936	7785.889091	86.18884535	100.5835562	-14.39471087
3019.040662	7890.825897	7785.0375	105.7883967	119.3929884	-13.60459171
3019.328591	7913.828025	7784.185909	129.6421156	142.4568767	-12.81476111
3019.616534	7920.792242	7783.334318	137.457924	149.4831599	-12.02523592
3019.904491	7915.705693	7782.482727	133.2229652	144.4589981	-11.23603288
3020.192462	7908.341653	7781.631136	126.7105161	137.1576846	-10.44716855
3020.480447	7908.509421	7780.779545	127.7298759	137.3885353	-9.658659358
3020.768445	7909.331111	7779.927954	129.4031563	138.2736779	-8.870521604
3021.056458	7908.62265	7779.076363	129.5462874	137.6290588	-8.082771438
3021.344485	7901.701189	7778.224772	123.4764168	130.7718416	-7.295424877
3021.632526	7906.5868	7777.37318	129.2136191	135.7221169	-6.5084978
3021.920581	7910.328843	7776.521589	133.8072544	139.5292604	-5.722005954
3022.20865	7917.272028	7775.669998	141.6020304	146.5379953	-4.935964951
3022.496733	7909.953918	7774.818406	135.1355118	139.2859021	-4.150390264
3022.784829	7897.412389	7773.966814	123.4455746	126.8108718	-3.365297219
3023.07294	7889.170325	7773.115223	116.0551021	118.6358031	-2.580701002
3023.361065	7895.185586	7772.263631	122.921955	124.7185716	-1.796616673
3023.649204	7911.408853	7771.412039	139.9968137	141.0098729	-1.013059174
3023.937357	7931.174662	7770.560447	160.6142153	160.8442586	-0.23004332
3024.225523	7946.677143	7769.708855	176.9682883	176.4158721	0.552416212
3024.513704	7960.868592	7768.857263	192.0113292	190.6770243	1.334304907
3024.801899	7967.084851	7768.005671	199.0791803	196.9635719	2.115608428
3025.090108	7961.294434	7767.154078	194.1403561	191.2440435	2.896312627
3025.37833	7942.455596	7766.302486	176.1531104	172.4767069	3.676403554
3025.666567	7928.437564	7765.450893	162.9866701	158.5308027	4.455867448
3025.954818	7932.583805	7764.599301	167.9845047	162.7498139	5.234690724
3026.243083	7951.698457	7763.747708	187.9507487	181.9378887	6.012859951
3026.531361	7952.318128	7762.896115	189.4220125	182.6316506	6.790361866
3026.819654	7943.644686	7762.044522	181.6001637	174.0329803	7.567183384
3027.107961	7925.120443	7761.192929	163.9275141	155.5842025	8.343311604
3027.396281	7918.910727	7760.341336	158.5693905	149.4506567	9.118733799
3027.684616	7921.866431	7759.489743	162.3766885	152.4832511	9.893437398
3027.972965	7927.756378	7758.638149	169.1182288	158.4508188	10.66740998
3028.261327	7927.679527	7757.786556	169.8929706	158.4523314	11.44063927
3028.549704	7911.161115	7756.934962	154.2261525	142.0130393	12.21311316
3028.838095	7894.225399	7756.083368	138.1420305	125.1572108	12.9848197
3029.126499	7895.306135	7755.231775	140.0743605	126.3186134	13.75574708
3029.414918	7909.621233	7754.380181	155.2410523	140.7151687	14.52588361
3029.70335	7922.742656	7753.528586	169.2140696	153.9188519	15.29521774
3029.991797	7921.301621	7752.676992	168.6246289	152.5608909	16.06373803
3030.280258	7918.940549	7751.825398	167.1151514	150.2837182	16.83143324
3030.568732	7919.973392	7750.973803	168.9995888	151.4012965	17.59829224
3030.857221	7924.372198	7750.122209	174.2499891	155.885685	18.36430408
3031.145723	7927.070354	7749.270614	177.7997406	158.6702826	19.12945795
3031.43424	7930.774266	7748.419019	182.3552473	162.4615041	19.89374319
3031.722771	7930.961973	7747.567424	183.3945492	162.7373999	20.6571493
3032.011315	7926.504801	7746.715828	179.7889728	158.3693068	21.41966596
3032.299874	7922.828735	7745.864233	176.9645022	154.7832192	22.18128298
3032.588446	7927.19085	7745.012637	182.1782129	159.2362225	22.94199037
3032.877033	7941.904262	7744.161042	197.7432204	174.0414421	23.70177825
3033.165633	7951.899115	7743.309446	208.5896693	184.1290323	24.46063694
3033.454248	7955.470323	7742.45785	213.0124735	187.7939166	25.21855691
3033.742876	7943.577193	7741.606254	201.9709389	175.9954101	25.97552882
3034.031519	7932.9203	7740.754657	192.1656426	165.4340991	26.73154352
3034.320175	7928.807333	7739.903061	188.904272	161.41768	27.48659202
3034.608845	7933.711364	7739.051464	194.6598999	166.4192344	28.24066553
3034.89753	7929.33783	7738.199867	191.1379627	162.1442073	28.99375539
3035.186228	7921.480988	7737.34827	184.132718	154.3868649	29.74585311
3035.474941	7912.04298	7736.496673	175.5463068	145.0493564	30.49695038
3035.763667	7909.618512	7735.645076	173.9734367	142.7263977	31.24703903
3036.052408	7908.10925	7734.793478	173.3157717	141.3196606	31.99611104
3036.341162	7911.96285	7733.94188	178.0209692	145.2768107	32.74415853
3036.62993	7913.741545	7733.090282	180.6512627	147.1600889	33.49117376
3036.918713	7901.975482	7732.238684	169.7367977	135.4996486	34.23714914
3037.207509	7882.735567	7731.387086	151.3484812	116.366404	34.98207722
3037.49632	7865.217057	7730.535488	134.6815696	98.95561887	35.7259507
3037.785144	7856.131903	7729.683889	126.4480142	89.97925185	36.46876239
3038.073982	7829.540128	7728.83229	100.707838	63.49733282	37.21050518
3038.362835	7798.988812	7727.980691	71.00812135	33.05694928	37.95117207
3038.651701	7785.106107	7727.129092	57.97701501	19.28625887	38.69075613
3038.940581	7789.88897	7726.277492	63.61147756	24.18222711	39.42925045
3039.229476	7805.130917	7725.425893	79.70502411	39.53837598	40.16664813
3039.518384	7803.892146	7724.574293	79.31785347	38.41491115	40.90294232
3039.807306	7803.065891	7723.722693	79.34319863	37.70507245	41.63812618
3040.096242	7790.664028	7722.871092	67.7929358	25.42074286	42.37219293
3040.385193	7783.0976	7722.019492	61.07810807	17.97297224	43.10513583
3040.674157	7786.76746	7721.167891	65.59956866	21.76262051	43.83694815
3040.963135	7805.590352	7720.31629	85.27406197	40.70643878	44.56762319
3041.252128	7818.768954	7719.464689	99.30426489	54.00711063	45.29715426
3041.541134	7826.97277	7718.613088	108.359682	62.33414731	46.02553471
3041.830154	7834.285052	7717.761486	116.523566	69.77080801	46.75275797
3042.119188	7846.190061	7716.909885	129.2801766	81.80135906	47.4788175
3042.408236	7865.443816	7716.058283	149.385533	101.1818261	48.20370684
3042.697299	7888.157334	7715.20668	172.950654	124.0232344	48.92741963
3042.986375	7921.386857	7714.355078	207.0317792	157.3818296	49.64994959
3043.275465	7948.117577	7713.503475	234.6141015	184.242811	50.37129057
3043.564569	7973.3437	7712.651872	260.6918276	209.600391	51.09143658
3043.853687	7994.14892	7711.800269	282.3486512	230.5382694	51.8103818
3044.14282	8010.584595	7710.948666	299.6359292	247.1078086	52.52812064
3044.431966	8024.595545	7710.097062	314.4984833	261.2538356	53.24464774
3044.721126	8032.816917	7709.245458	323.5714586	269.6115006	53.95995797
3045.0103	8042.925627	7708.393854	334.531773	279.8577265	54.67404647
3045.299488	8043.589929	7707.54225	336.0476791	280.6607704	55.38690866
3045.58869	8051.001751	7706.690645	344.3111061	288.2125659	56.09854021
3045.877906	8061.495301	7705.83904	355.6562611	298.847324	56.80893711
3046.167136	8066.658571	7704.987435	361.6711353	304.1530397	57.51809561
3046.456381	8061.357778	7704.13583	357.2219486	298.9959363	58.22601227
3046.745639	8059.53887	7703.284224	356.2546458	297.3219619	58.93268395
3047.034911	8062.178982	7702.432618	359.7463635	300.1082557	59.63810782
3047.324197	8058.027908	7701.581012	356.4468957	296.1046144	60.34228132
3047.613497	8038.210811	7700.729406	337.4814056	276.4362034	61.04520222
3047.902811	8021.906042	7699.877799	322.028243	260.2813745	61.74686857
3048.192139	8016.107261	7699.026192	317.0810691	254.6337904	62.44727871
3048.481481	8012.941385	7698.174585	314.7668002	251.620369	63.14643122
3048.770837	8000.416967	7697.322978	303.0939897	239.2496647	63.84432495
3049.060207	7979.842971	7696.47137	283.3716014	218.8306424	64.54095899
3049.349591	7967.11715	7695.619762	271.4973883	206.2610556	65.23633269
3049.638989	7957.956067	7694.768154	263.1879137	197.2574681	65.9304456
3049.928401	7960.209592	7693.916545	266.2930464	199.6697489	66.62329748
3050.217827	7950.8641	7693.064936	257.799164	190.4842757	67.31488828
3050.507267	7942.845141	7692.213327	250.6318141	182.6265959	68.00521818
3050.796721	7928.287974	7691.361718	236.9262563	168.2319688	68.69428751
3051.086189	7924.630158	7690.510108	234.1200502	164.7379534	69.3820968
3051.375671	7923.263364	7689.658498	233.6048657	163.536219	70.06864677
3051.665167	7920.419644	7688.806888	231.6127564	160.8588181	70.75393826
3051.954677	7906.527215	7687.955277	218.5719372	147.1339649	71.43797232
3052.2442	7897.645029	7687.103667	210.5413626	138.4206125	72.12075013
3052.533738	7897.319258	7686.252055	211.0672028	138.2649298	72.80227302
3052.82329	7892.801588	7685.400444	207.4011444	133.9186019	73.48254247
3053.112856	7880.60386	7684.548832	196.0550272	121.8934671	74.16156009
3053.402436	7868.562228	7683.69722	184.8650072	110.0256795	74.83932763
3053.69203	7866.69508	7682.845608	183.8494723	108.3336253	75.51584696
3053.981638	7867.834483	7681.993995	185.8404871	109.6493671	76.19112005
3054.27126	7862.223525	7681.142382	181.0811428	104.2159938	76.865149
3054.560895	7860.283097	7680.290769	179.9923279	102.4543919	77.53793599
3054.850545	7856.697433	7679.439156	177.2582771	99.04879375	78.20948334
3055.140209	7855.070511	7678.587542	176.482969	97.6031756	78.87979344
3055.429887	7845.434285	7677.735928	167.6983572	88.1494884	79.54886879
3055.719579	7830.873051	7676.884313	153.9887382	73.77202617	80.216712
3056.009284	7813.649672	7676.032698	137.6169732	56.73364741	80.88332575
3056.299004	7804.281963	7675.181083	129.1008799	47.55216706	81.5487128
3056.588738	7809.200452	7674.329468	134.8709836	52.65810761	82.21287598
3056.878486	7823.98654	7673.477852	150.5086874	67.63286929	82.87581815
3057.168248	7834.546384	7672.626236	161.9201477	78.38260549	83.53754223
3057.458023	7830.413828	7671.77462	158.6392078	74.44115662	84.19805119
3057.747813	7821.991579	7670.923003	151.0685759	66.21122782	84.85734812
3058.037617	7820.329389	7670.071386	150.2580028	64.74256665	85.51543615
3058.327435	7826.44531	7669.219769	157.2255416	71.05322311	86.17231848
3058.617266	7826.585895	7668.368151	158.2177442	71.38974583	86.82799838
3058.907112	7829.782662	7667.516533	162.2661289	74.78364967	87.48247919
3059.196972	7831.078095	7666.664914	164.4131805	76.27741612	88.13576433
3059.486845	7839.509589	7665.813296	173.6962936	84.90843629	88.78785729
3059.776733	7839.826361	7664.961677	174.8646844	85.42592273	89.43876162
3060.066635	7843.062293	7664.110057	178.9522356	88.86375459	90.08848098
3060.35655	7838.673438	7663.258437	175.4150005	84.67798142	90.7370191
3060.64648	7834.9874	7662.406817	172.5805827	81.19620292	91.3843798
3060.936424	7831.558766	7661.555197	170.0035691	77.97300208	92.03056699
3061.226381	7838.017922	7660.703576	177.3143455	84.63876081	92.67558465
3061.516353	7844.941019	7659.851955	185.0890644	91.76962755	93.31943687
3061.806339	7845.514327	7659.000333	186.5139938	92.55186604	93.96212778
3062.096338	7851.243656	7658.148712	193.0949443	98.49128265	94.60366162
3062.386352	7855.352798	7657.297089	198.0557087	102.8116659	95.24404274
3062.676379	7855.375841	7656.445467	198.9303739	103.0470983	95.88327557
3062.966421	7858.131027	7655.593844	202.5371833	106.0158186	96.52136465
3063.256476	7867.782042	7654.742221	213.039821	115.8815064	97.15831461
3063.546546	7887.804856	7653.890597	233.914259	136.1201288	97.7941302
3063.83663	7900.762355	7653.038973	247.7233821	149.2945658	98.42881628
3064.126727	7899.952178	7652.187348	247.7648298	148.702452	99.06237785
3064.416839	7903.421623	7651.335724	252.0858997	152.3910796	99.69482006
3064.706964	7903.054862	7650.484099	252.5707632	152.244615	100.3261482
3064.997104	7903.512986	7649.632473	253.8805126	152.9241449	100.9563677
3065.287257	7907.957753	7648.780847	259.1769056	157.5914214	101.5854842
3065.577425	7904.890247	7647.929221	256.9610257	154.7475223	102.2135035
3065.867606	7904.937002	7647.077594	257.8594079	155.0189765	102.8404314
3066.157802	7898.824921	7646.225967	252.5989537	149.1326797	103.4662739
3066.448011	7896.701412	7645.37434	251.327072	147.2360345	104.0910375
3066.738235	7896.433453	7644.522712	251.9107406	147.1960123	104.7147283
3067.028472	7896.88492	7643.671084	253.2138362	147.8764832	105.337353
3067.318724	7898.59244	7642.819455	255.7729846	149.8140665	105.9589181
3067.608989	7897.172189	7641.967827	255.2043626	148.6249321	106.5794305
3067.899268	7884.025982	7641.116197	242.9097844	135.7108871	107.1988972
3068.189562	7869.133075	7640.264568	228.8685078	121.0511825	107.8173253
3068.479869	7845.255058	7639.412937	205.842121	97.40739903	108.4347219
3068.770191	7823.088574	7638.561307	184.5272669	75.47617228	109.0510946
3069.060526	7802.887332	7637.709676	165.177656	55.51120537	109.6664507
3069.350875	7795.676214	7636.858045	158.8181696	48.53737188	110.2807978
3069.641239	7793.052747	7636.006413	157.0463339	46.1521905	110.8941434
3069.931616	7798.411147	7635.154781	163.2563657	51.7498704	111.5064953
3070.222008	7808.820192	7634.303148	174.5170432	62.39918208	112.1178611
3070.512413	7819.855648	7633.451516	186.4041326	73.67588401	112.7282486
3070.802832	7817.211209	7632.599882	184.6113265	71.27366099	113.3376655
3071.093266	7809.014424	7631.748249	177.2661754	63.32005563	113.9461198
3071.383713	7806.633371	7630.896614	175.7367563	61.18313699	114.5536193
3071.674174	7818.816355	7630.04498	188.7713755	73.61120326	115.1601722
3071.96465	7834.344663	7629.193345	205.1513176	89.38553116	115.7657864
3072.255139	7851.885887	7628.34171	223.5441777	107.1737075	116.3704702
3072.545642	7858.427011	7627.490074	230.9369368	113.9627051	116.9742317
3072.836159	7842.655251	7626.638438	216.0168133	98.43973396	117.5770794
3073.126691	7820.357385	7625.786801	194.5705839	76.39156237	118.1790216
3073.417236	7795.089121	7624.935164	170.1539566	51.37388969	118.7800669
3073.707795	7797.976583	7624.083527	173.8930567	54.51283277	119.380224
3073.998368	7796.070851	7623.231889	172.8389627	52.85946124	119.9795015
3074.288956	7798.556899	7622.38025	176.1766489	55.59874077	120.5779082
3074.579557	7788.019589	7621.528612	166.4909776	45.31552475	121.1754528
3074.870172	7791.69597	7620.676972	171.018997	49.24685274	121.7721443
3075.160801	7803.289456	7619.825333	183.4641231	61.09613166	122.3679915
3075.451444	7816.958683	7618.973693	197.9849905	75.02198716	122.9630033
3075.742102	7816.37693	7618.122052	198.2548777	74.69768895	123.5571888
3076.032773	7806.260189	7617.270411	188.9897774	64.83922044	124.150557
3076.323458	7799.70951	7616.41877	183.2907401	58.54762308	124.7431171
3076.614157	7792.225351	7615.567128	176.6582223	51.32334407	125.3348783
3076.90487	7783.793342	7614.715486	169.0778562	43.15200642	125.9258498
3077.195597	7775.820246	7613.863844	161.9564021	35.440361	126.5160411
3077.486339	7770.109258	7613.0122	157.0970577	29.99159626	127.1054614
3077.777094	7778.246736	7612.160557	166.0861795	38.39205929	127.6941203
3078.067863	7777.437303	7611.308913	166.1283904	37.84636344	128.282027
3078.358646	7776.548283	7610.457268	166.0910149	37.22182376	128.8691911
3078.649443	7767.344849	7609.605624	157.7392254	28.28360322	129.4556222
3078.940254	7774.720151	7608.753978	165.9661723	35.92484268	130.0413296
3079.231079	7785.60513	7607.902332	177.7027979	47.07647477	130.6263231
3079.521918	7784.641197	7607.050686	177.5905111	46.37989878	131.2106123
3079.812771	7775.023527	7606.199039	168.8244873	37.03028053	131.7942067
3080.103638	7762.354805	7605.347392	157.0074129	24.63029674	132.3771162
3080.394519	7751.717691	7604.495745	147.2219464	14.26259595	132.9593504
3080.685415	7749.180295	7603.644097	145.5361986	11.9952794	133.5409191
3080.976324	7750.156188	7602.792448	147.3637395	13.24190731	134.1218322
3081.267247	7752.615444	7601.940799	150.6746445	15.97254518	134.7020993
3081.558184	7745.003043	7601.08915	143.9138939	8.632163517	135.2817304
3081.849135	7732.935791	7600.2375	132.6982918	-3.162443314	135.8607352
3082.1401	7726.353931	7599.385849	126.968082	-9.471041541	136.4391235
3082.431079	7719.20352	7598.534198	120.6693217	-16.34758033	137.0169021
3082.722072	7715.663151	7597.682547	117.9806042	-19.61346391	137.5940681
3083.013079	7723.732443	7596.830895	126.9015477	-11.26905473	138.1706025
3083.304099	7735.894129	7595.979243	139.9148861	1.168419698	138.7464664
3083.595134	7747.281433	7595.12759	152.1538427	12.83223266	139.3216101
3083.886183	7758.178115	7594.275937	163.9021784	24.00619502	139.8959834
3084.177246	7777.750302	7593.424283	184.3260187	43.85648235	140.4695364
3084.468323	7807.343414	7592.572629	214.7707854	73.72856627	141.0422192
3084.759414	7832.117402	7591.720974	240.3964276	98.78244578	141.6139819
3085.050519	7857.524541	7590.869319	266.6552225	124.4704479	142.1847746
3085.341638	7889.109802	7590.017663	299.0921387	156.3375909	142.7545478
3085.632771	7928.538775	7589.166007	339.3727678	196.0495161	143.3232517
3085.923918	7960.697301	7588.31435	372.3829509	228.492114	143.8908369
3086.215079	8002.670246	7587.462693	415.207553	270.7502987	144.4572543
3086.506253	8063.569814	7586.611036	476.9587784	331.9363237	145.0224547
3086.797442	8146.069303	7585.759377	560.3099256	414.7235361	145.5863895
3087.088645	8217.232452	7584.907719	632.324733	486.1757228	146.1490102
3087.379862	8277.793234	7584.05606	693.7371743	547.0269055	146.7102688
3087.671093	8349.604093	7583.2044	766.3996932	619.1295752	147.2701179
3087.962338	8435.948014	7582.35274	853.5952738	705.7667633	147.8285105
3088.253596	8515.539038	7581.501079	934.0379588	785.6525586	148.3854002
3088.544869	8580.328342	7580.649418	999.6789236	850.7381823	148.9407413
3088.836156	8647.507968	7579.797757	1067.710212	918.2157226	149.4944892
3089.127457	8700.910802	7578.946095	1121.964707	971.9181077	150.0465996
3089.418772	8726.238084	7578.094432	1148.143652	997.5466228	150.5970296
3089.7101	8723.402505	7577.242769	1146.159736	995.0139993	151.1457371
3090.001443	8709.541503	7576.391105	1133.150397	981.4577164	151.692681
3090.2928	8695.020472	7575.539441	1119.481031	967.2432102	152.237821
3090.58417	8665.213069	7574.687776	1090.525292	937.744174	152.7811181
3090.875555	8633.101517	7573.836111	1059.265406	905.9428713	153.3225342
3091.166954	8602.406589	7572.984445	1029.422144	875.5601119	153.862032
3091.458367	8562.396707	7572.132779	990.2639278	835.8643527	154.3995751
3091.749793	8516.817169	7571.281113	945.536056	790.6009279	154.9351281
3092.041234	8460.794068	7570.429445	890.3646227	734.8959662	155.4686564
3092.332689	8408.668426	7569.577778	839.0906479	683.0905217	156.0001263
3092.624157	8346.37215	7568.726109	777.6460409	621.1165364	156.5295045
3092.91564	8278.232855	7567.87444	710.3584147	553.301656	157.0567587
3093.207137	8213.717879	7567.022771	646.6951079	489.1132509	157.5818571
3093.498647	8159.873749	7566.171101	593.7026476	435.5978791	158.1047684
3093.790172	8119.069428	7565.319431	553.7499968	395.1245347	158.625462
3094.081711	8079.265171	7564.46776	514.7974114	355.6535038	159.1439076
3094.373263	8051.616587	7563.616089	488.0004988	328.3404236	159.6600751
3094.66483	8036.463287	7562.764417	473.6988704	313.5249353	160.1739352
3094.95641	8024.026385	7561.912744	462.1136405	301.4281821	160.6854584
3095.248005	8013.545682	7561.061071	452.4846108	291.2899948	161.194616
3095.539614	8009.950388	7560.209398	449.7409901	288.0396108	161.7013793
3095.831236	8017.453285	7559.357724	458.0955616	295.8898416	162.20572
3096.122873	8017.580299	7558.506049	459.0742504	296.3666404	162.70761
3096.414523	8002.631699	7557.654374	444.9773251	281.7703035	163.2070217
3096.706188	7983.253199	7556.802698	426.4505013	262.7465738	163.7039275
3096.997866	7968.127737	7555.951022	412.1767156	247.9784152	164.1983004
3097.289559	7952.714906	7555.099345	397.615561	232.9254477	164.6901134
3097.581265	7937.706177	7554.247668	383.4585093	218.2791695	165.1793398
3097.872986	7928.47287	7553.39599	375.07688	209.4109266	165.6659534
3098.16472	7927.573688	7552.544312	375.0293766	208.8794488	166.1499278
3098.456469	7925.970629	7551.692633	374.2779967	207.6467596	166.6312371
3098.748231	7928.254877	7550.840953	377.4139236	210.3040681	167.1098555
3099.040008	7927.225183	7549.989273	377.2359097	209.6501523	167.5857574
3099.331798	7926.392569	7549.137592	377.2549764	209.1960588	168.0589176
3099.623603	7918.039475	7548.285911	369.7535636	201.2242529	168.5293107
3099.915421	7899.797383	7547.43423	352.3631531	183.3662412	168.9969119
3100.207254	7890.583933	7546.582547	344.0013857	174.5396892	169.4616965
3100.4991	7891.355368	7545.730865	345.6245037	175.7008639	169.9236398
3100.790961	7892.681451	7544.879181	347.8022691	177.4195515	170.3827176
3101.082835	7889.431292	7544.027497	345.4037941	174.5648886	170.8389056
3101.374723	7876.093847	7543.175813	332.9180344	161.6258547	171.2921797
3101.666626	7854.138834	7542.324128	311.8147064	140.0721902	171.7425161
3101.958542	7823.012858	7541.472442	281.5404155	109.3505243	172.1898912
3102.250473	7793.035013	7540.620756	252.4142569	79.77997561	172.6342813
3102.542417	7788.895857	7539.76907	249.1267872	76.05112412	173.0756631
3102.834375	7807.310536	7538.917382	268.3931537	94.87914064	173.5140131
3103.126348	7823.892228	7538.065695	285.8265333	111.8772252	173.9493081
3103.418334	7826.205253	7537.214006	288.9912461	114.6097213	174.3815248
3103.710334	7795.071786	7536.362317	258.7094687	83.89882837	174.8106403
3104.002349	7765.274231	7535.510628	229.7636034	54.52697194	175.2366315
3104.294377	7740.260826	7534.658938	205.6018883	29.94241273	175.6594756
3104.586419	7731.799603	7533.807247	197.9923552	21.91320556	176.0791496
3104.878476	7730.117658	7532.955556	197.1621016	20.66647064	176.4956309
3105.170546	7731.557867	7532.103864	199.4540031	22.54510643	176.9088967
3105.46263	7725.256998	7531.252172	194.0048259	16.6859018	177.3189241
3105.754728	7722.138197	7530.400479	191.7377181	14.01202758	177.7256905
3106.046841	7731.568099	7529.548786	202.0193129	23.89013968	178.1291732
3106.338967	7758.040934	7528.697092	229.3438427	50.81449331	178.5293494
3106.631107	7791.66257	7527.845397	263.8171726	84.89097615	178.9261965
3106.923261	7808.088946	7526.993702	281.0952437	101.7755519	179.3196917
3107.21543	7828.546952	7526.142006	302.4049455	122.6951328	179.7098127
3107.507612	7844.901092	7525.29031	319.6107824	139.5142454	180.096537
3107.799808	7874.910492	7524.438613	350.4718795	169.9920373	180.4798422
3108.092018	7911.099566	7523.586915	387.51265	206.6529439	180.8597061
3108.384242	7951.171223	7522.735217	428.4360057	247.1998989	181.2361068
3108.676481	7978.743691	7521.883519	456.8601719	275.2511495	181.6090224
3108.968733	7993.061276	7521.03182	472.0294561	290.0510246	181.9784315
3109.260999	8002.672822	7520.18012	482.4927025	300.1483899	182.3443126
3109.553279	8025.679199	7519.328419	506.3507799	323.644135	182.7066448
3109.845573	8051.781274	7518.476718	533.3045552	350.2391477	183.0654075
3110.137881	8075.022826	7517.625017	557.3978092	373.9772289	183.4205803
3110.430203	8099.792419	7516.773315	583.0191047	399.2469616	183.7721431
3110.72254	8131.134082	7515.921612	615.2124702	431.0923939	184.1200763
3111.01489	8166.582846	7515.069909	651.5129377	467.048577	184.4643607
3111.307254	8182.722154	7514.218205	668.5039488	483.6989714	184.8049775
3111.599632	8185.755005	7513.3665	672.3885044	487.2465962	185.1419082
3111.892024	8175.185738	7512.514795	662.6709429	477.1958078	185.4751351
3112.18443	8174.714414	7511.66309	663.0513249	477.2466841	185.8046408
3112.47685	8171.857069	7510.811383	661.0456858	474.9152774	186.1304084
3112.769284	8182.357096	7509.959676	672.3974191	485.9449977	186.4524214
3113.061732	8192.622547	7509.107969	683.5145776	496.7439137	186.770664
3113.354194	8196.396756	7508.256261	688.1404952	501.0553746	187.0851206
3113.64667	8183.145709	7507.404552	675.7411566	488.3453803	187.3957763
3113.93916	8165.627915	7506.552843	659.0750718	471.3724552	187.7026167
3114.231664	8148.143971	7505.701133	642.4428381	454.4372104	188.0056277
3114.524182	8132.746177	7504.849423	627.8967541	439.5919582	188.3047959
3114.816714	8111.598382	7503.997712	607.6006701	419.0005619	188.6001082
3115.10926	8093.364898	7503.146	590.218898	401.327346	188.8915521
3115.40182	8088.932916	7502.294288	586.638628	397.4595128	189.1791152
3115.694394	8090.673927	7501.442575	589.2313521	399.7685661	189.4627859
3115.986982	8095.243794	7500.590862	594.6529325	404.9103797	189.7425528
3116.279584	8090.887159	7499.739148	591.1480116	401.1296068	190.0184048
3116.5722	8074.942498	7498.887433	576.0550651	385.7647337	190.2903314
3116.86483	8055.972884	7498.035718	557.9371662	367.3788438	190.5583224
3117.157474	8028.995121	7497.184002	531.8111188	340.9887508	190.822368
3117.450132	8014.118958	7496.332286	517.786672	326.7042132	191.0824588
3117.742804	7997.122106	7495.480569	501.6415378	310.3029522	191.3385856
3118.03549	7971.908194	7494.628851	477.2793435	285.6886037	191.5907398
3118.32819	7930.181662	7493.777133	436.4045296	244.5656168	191.8389128
3118.620903	7901.258291	7492.925414	408.3328772	216.2497806	192.0830965
3118.913631	7887.028708	7492.073694	394.9550135	202.6317305	192.323283
3119.206373	7887.90945	7491.221974	396.6874753	204.1280107	192.5594646
3119.499129	7880.249611	7490.370254	389.879357	197.0877232	192.7916338
3119.791899	7877.483068	7489.518532	387.9645355	194.9447523	193.0197832
3120.084683	7865.657217	7488.66681	376.9904065	183.7465007	193.2439058
3120.37748	7855.439994	7487.815088	367.624906	174.1609113	193.4639947
3120.670292	7841.154567	7486.963365	354.1912019	160.5111588	193.6800431
3120.963118	7822.366135	7486.111641	336.2544937	142.3624492	193.8920445
3121.255958	7798.711033	7485.259917	313.4511164	119.3511239	194.0999925
3121.548812	7775.172904	7484.408192	290.7647126	96.4608317	194.3038809
3121.841679	7766.662218	7483.556466	283.1057517	88.60204829	194.5037035
3122.134561	7764.420711	7482.70474	281.7159705	87.01651628	194.6994543
3122.427457	7760.553949	7481.853013	278.7009355	83.80980823	194.8911273
3122.720367	7751.936174	7481.001286	270.934888	75.85617119	195.0787168
3123.013291	7752.294964	7480.149558	272.1454065	76.88318964	195.2622169
3123.306228	7751.276726	7479.297829	271.978897	76.53727505	195.4416219
3123.59918	7752.561909	7478.4461	274.1158092	78.49888297	195.6169263
3123.892146	7748.892004	7477.59437	271.2976338	75.50950942	195.7881244
3124.185125	7758.393525	7476.742639	281.6508852	85.69567427	195.9552109
3124.478119	7768.965054	7475.890908	293.0741457	96.95596541	196.1181803
3124.771127	7771.811326	7475.039176	296.7721499	100.4951226	196.2770273
3125.064148	7759.47953	7474.187444	285.292086	88.86033927	196.4317467
3125.357184	7735.155197	7473.335711	261.8194856	65.2371521	196.5823335
3125.650234	7709.768509	7472.483977	237.2845317	40.55574915	196.7287826
3125.943297	7684.878251	7471.632243	213.2460074	16.37491837	196.871089
3126.236375	7676.83171	7470.780508	206.051202	9.04195416	197.0092479
3126.529467	7691.812134	7469.928773	221.8833609	24.74010663	197.1432543
3126.822572	7712.523115	7469.077037	243.4460784	46.17297505	197.2731034
3127.115692	7719.689369	7468.2253	251.4640691	54.06527879	197.3987903
3127.408826	7710.101945	7467.373563	242.7283822	45.20807206	197.5203102
3127.701973	7696.761823	7466.521825	230.2399982	32.60233992	197.6376583
3127.995135	7690.3919	7465.670086	224.7218134	26.97098349	197.7508299
3128.28831	7688.628887	7464.818347	223.8105401	25.95071974	197.8598204
3128.5815	7689.631459	7463.966607	225.6648519	27.70022684	197.9646251
3128.874703	7690.926577	7463.114866	227.8117102	29.7464709	198.0652393
3129.167921	7687.845701	7462.263125	225.5825753	27.42091684	198.1616585
3129.461153	7690.045128	7461.411384	228.6337448	30.37986673	198.253878
3129.754398	7694.632656	7460.559641	234.0730145	35.7311211	198.3418935
3130.047658	7697.826032	7459.707898	238.1181339	39.69243367	198.4257002
3130.340931	7690.675494	7458.856155	231.8193391	33.31404533	198.5052938
3130.634219	7700.852399	7458.00441	242.8479888	44.26731901	198.5806698
3130.92752	7721.586317	7457.152665	264.4336514	65.7818276	198.6518238
3131.220836	7760.405105	7456.30092	304.1041848	105.3854334	198.7187514
3131.514165	7784.063854	7455.449174	328.6146807	129.8332323	198.7814484
3131.807509	7803.25285	7454.597427	348.6554226	149.815512	198.8399106
3132.100866	7819.971488	7453.74568	366.2258083	167.3316744	198.8941338
3132.394238	7838.267623	7452.893931	385.3736918	186.4295776	198.9441143
3132.687623	7851.85049	7452.042183	399.8083068	200.8184586	198.9898482
3132.981022	7863.084792	7451.190433	411.8943586	212.8630266	199.031332
3133.274436	7877.925406	7450.338683	427.586722	228.5181597	199.0685624
3133.567863	7898.362714	7449.486933	448.8757814	249.7742453	199.1015361
3133.861305	7920.512605	7448.635182	471.8774232	272.7471728	199.1302503
3134.15476	7948.687404	7447.78343	500.9039746	301.7492723	199.1547024
3134.44823	7973.216751	7446.931677	526.2850734	327.1101835	199.1748899
3134.741713	7993.469821	7446.079924	547.3898967	348.199086	199.1908107
3135.03521	7997.316195	7445.22817	552.0880243	352.8855612	199.2024631
3135.328722	7998.43645	7444.376416	554.0600337	354.850188	199.2098457
3135.622247	7989.199182	7443.524661	545.6745213	346.4615639	199.2129573
3135.915786	7977.036896	7442.672905	534.3639911	335.1521937	199.2117974
3136.20934	7970.311571	7441.821149	528.4904217	329.2840562	199.2063655
3136.502907	7974.188615	7440.969392	533.2192231	334.0225615	199.1966616
3136.796488	7977.775024	7440.117634	537.6573893	338.4747033	199.182686
3137.090084	7975.239983	7439.265876	535.9741066	336.8096672	199.1644394
3137.383693	7963.673808	7438.414117	525.2596909	326.1177682	199.1419227
3137.677316	7956.500707	7437.562358	518.9383499	319.8232126	199.1151373
3137.970954	7942.713991	7436.710597	506.0033933	306.9193086	199.0840847
3138.264605	7932.247003	7435.858837	496.3881666	297.3393996	199.048767
3138.55827	7922.25817	7435.007075	487.2510947	288.2419083	199.0091864
3138.851949	7907.150076	7434.155313	472.9947627	274.0294172	198.9653455
3139.145643	7891.313923	7433.30355	458.0103731	259.0931261	198.9172471
3139.43935	7881.566144	7432.451787	449.1143573	250.249463	198.8648943
3139.733071	7886.850545	7431.600023	455.2505221	256.4422315	198.8082906
3140.026806	7881.891539	7430.748258	451.1432807	252.3958411	198.7474396
3140.320556	7864.932298	7429.896493	435.035805	236.3534599	198.6823451
3140.614319	7844.384764	7429.044727	415.3400373	216.7270259	198.6130114
3140.908096	7835.217408	7428.19296	407.0244481	208.4850054	198.5394427
3141.201887	7836.911658	7427.341193	409.5704646	211.1088209	198.4616437
3141.495692	7840.20893	7426.489425	413.7195043	215.3398851	198.3796192
3141.789512	7854.78855	7425.637657	429.1508936	230.8575194	198.2933743
3142.083345	7864.668928	7424.785888	439.8830408	241.6801268	198.202914
3142.377192	7868.981213	7423.934118	445.0470948	246.9388508	198.108244
3142.671053	7855.096231	7423.082347	432.0138842	234.0045143	198.0093699
3142.964928	7847.220716	7422.230576	424.9901397	227.083842	197.9062977
3143.258817	7841.397345	7421.378804	420.0185408	222.2195074	197.7990335
3143.55272	7846.052215	7420.527032	425.525183	227.8375993	197.6875837
3143.846637	7840.262094	7419.675259	420.586835	223.0148799	197.5719551
3144.140569	7832.288219	7418.823485	413.4647341	216.0125796	197.4521544
3144.434514	7830.497665	7417.971711	412.5259537	215.1977649	197.3281888
3144.728473	7839.136562	7417.119936	422.0166263	224.8165608	197.2000655
3145.022446	7858.974315	7416.26816	442.7061548	245.6383627	197.0677921
3145.316433	7865.297228	7415.416384	449.8808443	252.949468	196.9313763
3145.610434	7854.484133	7414.564607	439.9195262	243.1287002	196.790826
3145.904449	7839.151191	7413.71283	425.4383611	228.7922114	196.6461496
3146.198478	7836.916934	7412.861051	424.0558828	227.5585272	196.4973556
3146.492521	7844.866309	7412.009272	432.8570369	236.5125844	196.3444525
3146.786578	7851.375367	7411.157493	440.2178743	244.0304249	196.1874495
3147.080649	7841.15416	7410.305713	430.8484471	234.8220916	196.0263555
3147.374734	7827.228732	7409.453932	417.7747999	221.9136197	195.8611802
3147.668833	7815.122473	7408.602151	406.5203223	210.8283892	195.6919331
3147.962946	7810.120958	7407.750368	402.3705894	206.8519653	195.518624
3148.257073	7808.006673	7406.898586	401.1080868	205.7668236	195.3412632
3148.551214	7798.041837	7406.046802	391.9950347	196.8351739	195.1598608
3148.845369	7783.084742	7405.195018	377.8897238	182.9152964	194.9744274
3149.139538	7766.189162	7404.343234	361.8459284	167.0609547	194.7849737
3149.433721	7762.032787	7403.491448	358.5413388	163.9498282	194.5915106
3149.727918	7762.977387	7402.639662	360.3377246	165.9436755	194.3940491
3150.022129	7760.078788	7401.787876	358.2909123	164.0983119	194.1926004
3150.316354	7742.114742	7400.936088	341.178654	147.1914781	193.9871758
3150.610593	7717.884442	7400.0843	317.800142	124.022355	193.7777871
3150.904845	7705.611802	7399.232512	306.3792897	112.814844	193.5644457
3151.199112	7701.446518	7398.380723	303.0657955	109.7186319	193.3471636
3151.493393	7705.196411	7397.528933	307.6674783	114.5415257	193.1259527
3151.787688	7709.113469	7396.677142	312.4363267	119.5355018	192.9008249
3152.081997	7713.986307	7395.825351	318.1609562	125.4891637	192.6717925
3152.37632	7721.358365	7394.973559	326.3848055	133.9459378	192.4388677
3152.670657	7714.787217	7394.121767	320.6654506	128.4633877	192.202063
3152.965007	7709.479626	7393.269974	316.209652	124.2482613	191.9613907
3153.259372	7703.649685	7392.41818	311.2315053	119.5146416	191.7168637
3153.553751	7716.39574	7391.566385	324.8293549	133.3608603	191.4684946
3153.848144	7732.44786	7390.71459	341.7332692	150.5169727	191.2162965
3154.142551	7741.846208	7389.862795	351.9834135	161.0231313	190.9602822
3154.436971	7735.378159	7389.010998	346.3671612	155.6666961	190.7004651
3154.731406	7728.588372	7388.159201	340.4291705	149.9923122	190.4368583
3155.025855	7715.67537	7387.307404	328.367966	138.1984904	190.1694756
3155.320318	7707.167917	7386.455605	320.7123121	130.8139817	189.8983304
3155.614795	7698.607795	7385.603806	313.003989	123.3805524	189.6234366
3155.909285	7702.412139	7384.752007	317.6601325	128.3153244	189.3448081
3156.20379	7707.174523	7383.900206	323.2743165	134.2118575	189.062459
3156.498309	7714.351336	7383.048405	331.3029308	142.5265274	188.7764034
3156.792841	7724.378519	7382.196604	342.1819151	153.6952594	188.4866556
3157.087388	7743.013162	7381.344802	361.6683605	173.4751303	188.1932301
3157.381949	7759.441259	7380.492999	378.9482601	191.0521186	187.8961415
3157.676524	7781.73786	7379.641195	402.0966641	214.5012596	187.5954046
3157.971112	7804.589924	7378.789391	425.8005325	238.5094982	187.2910342
3158.265715	7828.989757	7377.937586	451.0521708	264.0691251	186.9830457
3158.560332	7856.465922	7377.085781	479.3801407	292.7086863	186.6714544
3158.854962	7887.935025	7376.233975	511.7010502	325.3447742	186.356276
3159.149607	7923.915	7375.382168	548.5328317	362.4953053	186.0375264
3159.444266	7953.693417	7374.530361	579.1630562	393.4478341	185.7152221
3159.738938	7970.920954	7373.678553	597.2424014	411.8530218	185.3893796
3160.033625	7981.217404	7372.826744	608.3906602	423.3306442	185.060016
3160.328325	7981.648187	7371.974935	609.6732526	424.9461037	184.7271488
3160.62304	7975.160132	7371.123125	604.037007	419.6462111	184.3907959
3160.917769	7969.913999	7370.271314	599.6426852	415.5917096	184.0509756
3161.212511	7966.975316	7369.419503	597.5558131	413.8481066	183.7077066
3161.507268	7964.256435	7368.567691	595.6887443	412.3277363	183.361008
3161.802038	7945.877392	7367.715878	578.1615137	395.1506141	183.0108996
3162.096823	7921.255689	7366.864065	554.3916237	371.7342226	182.6574011
3162.391621	7890.698656	7366.012251	524.6864051	342.385872	182.300533
3162.686434	7859.933367	7365.160437	494.7729305	312.8326143	181.9403161
3162.98126	7828.916268	7364.308622	464.6076466	283.0308751	181.5767715
3163.276101	7797.864649	7363.456806	434.4078435	253.1979231	181.2099204
3163.570956	7766.321885	7362.604989	403.7168957	222.877111	180.8397847
3163.865824	7740.006964	7361.753172	378.2537911	197.7874048	180.4663863
3164.160707	7733.612595	7360.901355	372.71124	192.6214928	180.0897472
3164.455603	7741.256994	7360.049536	381.2074579	201.4975679	179.70989
3164.750513	7748.140676	7359.197717	388.9429583	209.6161212	179.3268371
3165.045438	7747.427767	7358.345898	389.0818691	210.1412578	178.9406112
3165.340376	7739.597727	7357.494077	382.1036492	203.5524137	178.5512354
3165.635329	7722.823443	7356.642256	366.181187	188.0224542	178.1587329
3165.930295	7709.182549	7355.790435	353.3921145	175.6289876	177.7631269
3166.225276	7700.674047	7354.938613	345.7354347	168.3709936	177.3644411
3166.52027	7704.034295	7354.08679	349.9475053	172.9848062	176.9626991
3166.815279	7711.97227	7353.234966	358.7373034	182.1793784	176.557925
3167.110301	7715.768661	7352.383142	363.3855189	187.2353762	176.1501427
3167.405337	7712.895471	7351.531317	361.3641533	185.6247767	175.7393766
3167.700388	7706.410973	7350.679492	355.7314815	180.4058303	175.3256511
3167.995452	7703.889255	7349.827666	354.0615892	179.1525983	174.9089909
3168.29053	7711.661081	7348.975839	362.6852424	188.1958217	174.4894207
3168.585623	7709.579959	7348.124012	361.4559475	187.3889821	174.0669655
3168.880729	7703.193593	7347.272184	355.921409	182.2797584	173.6416505
3169.17585	7685.921022	7346.420355	339.5006668	166.2871656	173.2135012
3169.470984	7670.948408	7345.568526	325.3798823	152.5973393	172.782543
3169.766132	7663.60697	7344.716696	318.8902742	146.5414726	172.3488016
3170.061295	7658.681915	7343.864865	314.81705	142.9047469	171.9123031
3170.356471	7662.563323	7343.013034	319.550289	148.0772158	171.4730732
3170.651661	7670.412702	7342.161202	328.2514998	157.2203614	171.0311383
3170.946865	7682.118793	7341.30937	340.8094232	170.2228986	170.5865247
3171.242084	7686.565833	7340.457536	346.1082965	175.9690378	170.1392587
3171.537316	7674.479768	7339.605703	334.8740651	165.1846981	169.6893671
3171.832562	7652.350538	7338.753868	313.5966699	144.3597933	169.2368766
3172.127822	7624.236706	7337.902033	286.3346725	117.5528582	168.7818142
3172.423097	7608.653549	7337.050198	271.6033518	103.2791447	168.3242071
3172.718385	7606.070206	7336.198361	269.8718443	102.0077618	167.8640825
3173.013687	7607.651226	7335.346524	272.3047018	104.9032341	167.4014677
3173.309003	7606.09837	7334.494687	271.6036836	104.6672933	166.9363902
3173.604334	7601.342426	7333.642849	267.6995776	101.2307	166.4688775
3173.899678	7596.214149	7332.79101	263.423139	97.42418168	165.9989573
3174.195036	7599.890155	7331.93917	267.9509848	102.4243274	165.5266574
3174.490408	7604.277903	7331.08733	273.1905733	108.1385678	165.0520055
3174.785794	7617.022074	7330.235489	286.7865845	122.2115548	164.5750297
3175.081195	7616.500997	7329.383648	287.1173492	123.0215912	164.095758
3175.376609	7599.388573	7328.531806	270.856767	107.2425484	163.6142186
3175.672037	7572.085685	7327.679963	244.405722	81.27528222	163.1304398
3175.967479	7549.933255	7326.82812	223.1051352	60.46068517	162.64445
3176.262935	7544.184084	7325.976276	218.207808	56.05153023	162.1562778
3176.558405	7546.770557	7325.124432	221.6461257	59.98017404	161.6659516
3176.853889	7547.2676	7324.272586	222.995014	61.82151389	161.1735001
3177.149387	7547.842252	7323.420741	224.4215109	63.7425589	160.678952
3177.444899	7552.138004	7322.568894	229.5691096	69.38677353	160.182336
3177.740426	7552.958097	7321.717047	231.2410496	71.55736869	159.6836809
3178.035966	7553.30523	7320.865199	232.440031	73.2570154	159.1830156
3178.33152	7561.432285	7320.013351	241.4189342	82.73856523	158.680369
3178.627088	7580.631182	7319.161502	261.4696799	103.2939098	158.1757701
3178.92267	7597.397351	7318.309653	279.0876987	121.4184506	157.6692481
3179.218266	7602.145308	7317.457802	284.6875053	127.5266732	157.1608321
3179.513876	7609.526009	7316.605952	292.9200573	136.2695059	156.6505514
3179.8095	7617.102415	7315.7541	301.3483147	145.2098792	156.1384355
3180.105138	7624.048305	7314.902248	309.1460565	153.5215426	155.624514
3180.40079	7624.865743	7314.050395	310.8153479	155.7065314	155.1088166
3180.696456	7632.118503	7313.198542	318.9199614	164.3285882	154.5913732
3180.992136	7643.620156	7312.346688	331.2734681	177.2012543	154.0722138
3181.28783	7663.808725	7311.494833	352.3138918	198.7625231	153.5513687
3181.583538	7671.682912	7310.642978	361.0399341	208.0110659	153.0288682
3181.87926	7669.970458	7309.791122	360.1793359	207.6745931	152.5047428
3182.174996	7662.086666	7308.939266	353.1473999	201.1683763	151.9790235
3182.470746	7658.782742	7308.087409	350.6953332	199.243592	151.4517412
3182.76651	7659.614334	7307.235551	352.378783	201.455856	150.922927
3183.062288	7645.508674	7306.383693	339.1249813	188.7323689	150.3926124
3183.358079	7628.564244	7305.531834	323.0324099	173.1715809	149.860829
3183.653885	7611.955901	7304.679974	307.275927	157.9483184	149.3276085
3183.949705	7601.158303	7303.828114	297.3301887	148.5372057	148.792983
3184.245539	7589.223546	7302.976253	286.2472926	137.9903081	148.2569845
3184.541387	7577.668063	7302.124392	275.5436706	127.8240253	147.7196453
3184.837249	7564.352139	7301.27253	263.0796093	115.8986115	147.1809978
3185.133125	7555.224905	7300.420667	254.8042374	108.1631628	146.6410745
3185.429015	7555.486344	7299.568804	255.9175395	109.8176314	146.0999081
3185.724918	7554.16003	7298.71694	255.4430899	109.8855585	145.5575314
3186.020836	7562.475103	7297.865076	264.6100272	119.59605	145.0139772
3186.316768	7560.363418	7297.013211	263.350207	118.8809286	144.4692784
3186.612714	7571.40243	7296.161345	275.2410847	131.3176165	143.9234682
3186.908674	7575.31328	7295.309479	280.0038008	136.6272209	143.3765798
3187.204648	7568.776697	7294.457612	274.319085	131.4904384	142.8286466
3187.500635	7547.591612	7293.605744	253.9858675	111.7061656	142.2797019
3187.796637	7536.222021	7292.753876	243.4681449	101.7383654	141.7297795
3188.092653	7533.939091	7291.902007	242.0370834	100.8581703	141.178913
3188.388683	7535.690752	7291.050138	244.6406136	104.0134773	140.6271363
3188.684726	7533.201901	7290.198268	243.0036326	102.9291493	140.0744834
3188.980784	7533.043437	7289.346397	243.6970394	104.1760513	139.5209881
3189.276856	7542.830181	7288.494526	254.3356547	115.36897	138.9666847
3189.572942	7550.62642	7287.642654	262.9837654	124.5721579	138.4116075
3189.869041	7552.164958	7286.790782	265.3741763	127.5183856	137.8557907
3190.165155	7542.573353	7285.938909	256.6344435	119.3351747	137.2992688
3190.461283	7533.815986	7285.087035	248.7289502	111.9868736	136.7420765
3190.757424	7532.006785	7284.235161	247.7716235	111.587375	136.1842485
3191.05358	7531.94945	7283.383286	248.566164	112.9403444	135.6258196
3191.34975	7523.410659	7282.531411	240.8792483	105.8124235	135.0668248
3191.645933	7504.99818	7281.679535	223.3186455	88.81134646	134.507299
3191.942131	7485.962044	7280.827658	205.1343859	71.18710833	133.9472776
3192.238343	7463.150588	7279.975781	183.1748075	49.78801176	133.3867957
3192.534568	7450.16166	7279.123903	171.0377573	38.21186862	132.8258887
3192.830808	7441.748985	7278.272025	163.4769604	31.21236842	132.2645919
3193.127062	7435.160324	7277.420146	157.7401783	26.03723746	131.7029409
3193.423329	7424.0334	7276.568266	147.4651337	16.32416278	131.1409709
3193.719611	7414.329296	7275.716386	138.6129106	8.034193108	130.5787175
3194.015906	7414.608008	7274.864505	139.7435028	9.727286659	130.0162162
3194.312216	7424.072015	7274.012623	150.0593917	20.60588923	129.4535024
3194.60854	7426.186663	7273.160741	153.0259214	24.13530962	128.8906118
3194.904877	7421.909254	7272.308859	149.6003948	21.2728151	128.3275797
3195.201229	7411.568664	7271.456976	140.1116886	12.34724681	127.7644418
3195.497594	7394.762821	7270.605092	124.1577297	-3.043504023	127.2012337
3195.793974	7381.29469	7269.753207	111.541483	-15.09650788	126.6379909
3196.090367	7373.402023	7268.901322	104.5007002	-21.5740457	126.0747459
3196.386775	7377.609545	7268.049437	109.5601079	-16.09874097	125.6588488
3196.683196	7387.796122	7267.197551	120.5985717	-4.750844506	125.3494162
3196.979632	7391.763413	7266.345664	125.4177493	0.377774782	125.0399745
3197.276081	7401.585311	7265.493776	136.0915341	11.36103501	124.7304991
3197.572545	7413.92524	7264.641888	149.2833513	24.8623865	124.4209648
3197.869022	7426.198245	7263.79	162.4082447	38.29689775	124.1113469
3198.165514	7424.177604	7262.938111	161.2394934	37.43787295	123.8016205
3198.462019	7409.027211	7262.086221	146.9409896	23.44922903	123.4917606
3198.758539	7398.311501	7261.234331	137.0771702	13.89542771	123.1817425
3199.055072	7402.394336	7260.38244	142.0118964	19.14035496	122.8715415
3199.35162	7423.480151	7259.530548	163.949603	41.38847034	122.5611326
3199.648181	7449.510911	7258.678656	190.8322549	68.58176362	122.2504913
3199.944756	7468.040255	7257.826764	210.2134913	88.27389849	121.9395928
3200.241346	7471.113514	7256.97487	214.1386431	92.51023069	121.6284124
3200.537949	7471.188057	7256.122977	215.0650798	93.74815418	121.3169256
3200.834567	7476.901863	7255.271082	221.6307804	100.6256724	121.005108
3201.131198	7501.293764	7254.419187	246.8745768	126.1816417	120.6929351
3201.427843	7533.074369	7253.567292	279.5070768	159.126694	120.3803827
3201.724503	7582.361421	7252.715396	329.6460253	209.5785986	120.0674268
3202.021176	7629.196092	7251.863499	377.3325927	257.5785495	119.7540432
3202.317863	7675.092881	7251.011602	424.0812793	304.6410711	119.4402082
3202.614565	7714.821587	7250.159704	464.6618829	345.5359846	119.1258983
3202.91128	7754.512831	7249.307805	505.2050254	386.393935	118.8110904
3203.208009	7801.022121	7248.455906	552.5662145	434.070453	118.4957615
3203.504753	7850.226274	7247.604007	602.6222669	484.4423778	118.1798892
3203.80151	7887.820544	7246.752107	641.0684368	523.2049854	117.8634514
3204.098281	7913.847995	7245.900206	667.947789	550.4013624	117.5464266
3204.395067	7926.426837	7245.048305	681.3785325	564.1497388	117.2287937
3204.691866	7936.986577	7244.196403	692.7901742	575.8796419	116.9105323
3204.988679	7941.396448	7243.3445	698.0519472	581.4603248	116.5916224
3205.285506	7944.238802	7242.492597	701.7462042	585.4741595	116.2720447
3205.582348	7943.022823	7241.640694	701.3821289	585.4303484	115.9517804
3205.879203	7940.824639	7240.78879	700.0358492	584.4050378	115.6308114
3206.176072	7923.768232	7239.936885	683.8313473	568.5222272	115.3091201
3206.472955	7904.053632	7239.08498	664.9686526	549.9819631	114.9866894
3206.769852	7878.72399	7238.233074	640.4909158	525.8274128	114.663503
3207.066764	7851.856638	7237.381168	614.4754702	500.1359253	114.3395449
3207.363689	7820.975039	7236.529261	584.4457784	470.4309787	114.0147998
3207.660628	7786.763071	7235.677353	551.0857182	437.3964654	113.6892527
3207.957581	7752.952993	7234.825445	518.1275484	404.764659	113.3628894
3208.254548	7725.895063	7233.973536	491.9215263	378.8858304	113.0356959
3208.55153	7700.072048	7233.121627	466.9504213	354.2427627	112.7076586
3208.848525	7672.396271	7232.269717	440.1265533	327.747789	112.3787644
3209.145534	7645.994206	7231.417807	414.5763991	302.5273988	112.0490003
3209.442557	7627.591204	7230.565896	397.0253082	285.3069542	111.7183541
3209.739594	7618.625339	7229.713985	388.9113541	277.5245408	111.3868133
3210.036645	7605.147211	7228.862073	376.2851385	265.2307723	111.0543663
3210.33371	7587.94384	7228.01016	359.9336793	249.212678	110.7210012
3210.630789	7573.382523	7227.158247	346.2242756	235.8375687	110.3867069
3210.927882	7559.137838	7226.306334	332.8315041	222.780032	110.0514721
3211.22499	7544.177415	7225.454419	318.7229954	209.0077093	109.715286
3211.522111	7532.327474	7224.602505	307.724969	198.346831	109.378138
3211.819246	7527.296473	7223.750589	303.5458837	194.5058661	109.0400176
3212.116395	7525.089882	7222.898673	302.1912083	193.4902938	108.7009145
3212.413558	7521.210773	7222.046757	299.1640156	190.8031968	108.3608188
3212.710735	7514.717045	7221.19484	293.5222051	185.5024847	108.0197205
3213.007926	7508.262673	7220.342923	287.9197503	180.2421403	107.67761
3213.305131	7505.533193	7219.491005	286.0421884	178.7077106	107.3344778
3213.60235	7490.224922	7218.639086	271.5858355	164.5955209	106.9903146
3213.899583	7480.36563	7217.787167	262.5784625	155.9333512	106.6451114
3214.19683	7457.898084	7216.935247	240.9628362	134.6639771	106.2988591
3214.494091	7447.629563	7216.083327	231.5462357	125.5946868	105.9515489
3214.791366	7436.629438	7215.231407	221.3980316	115.7948593	105.6031722
3215.088655	7437.591514	7214.379485	223.212029	117.9583085	105.2537205
3215.385958	7437.512718	7213.527564	223.9851543	119.081969	104.9031853
3215.683275	7436.62478	7212.675641	223.9491392	119.3975809	104.5515583
3215.980606	7435.804198	7211.823718	223.9804792	119.7816478	104.1988313
3216.27795	7446.050176	7210.971795	235.0783808	131.2333845	103.8449964
3216.575309	7456.157827	7210.119871	246.0379562	142.5479108	103.4900454
3216.872682	7464.712689	7209.267947	255.4447421	152.3107715	103.1339706
3217.170069	7485.64368	7208.416022	277.2276587	174.4508943	102.7767644
3217.46747	7526.496205	7207.564096	318.9321086	216.5136895	102.4184191
3217.764885	7587.215832	7206.71217	380.503662	278.4447345	102.0589276
3218.062314	7635.380801	7205.860244	429.5205576	327.822275	101.6982825
3218.359757	7679.566834	7205.008316	474.5585177	373.2220406	101.3364772
3218.657214	7731.205912	7204.156389	527.0495236	426.0760186	100.973505
3218.954684	7806.913577	7203.304461	603.6091162	502.9997564	100.6093598
3219.252169	7892.551454	7202.452532	690.0989223	589.8548864	100.2440359
3219.549668	7985.57366	7201.600603	783.9730571	684.095529	99.87752805
3219.847181	8067.820087	7200.748673	867.0714136	767.5615819	99.50983165
3220.144708	8133.049864	7199.896743	933.1531213	834.0121786	99.14094274
3220.442248	8164.163681	7199.044812	965.1188685	866.3480104	98.77085813
3220.739803	8179.819609	7198.192881	981.6267275	883.227152	98.39957548
3221.037372	8187.725307	7197.340949	990.384358	892.3572647	98.02709332
3221.334955	8182.233827	7196.489017	985.7448103	888.0913993	97.65341104
3221.632552	8150.576759	7195.637084	954.9396746	857.6611456	97.27852894
3221.930162	8087.216182	7194.785151	892.4310306	795.5285824	96.90244821
3222.227787	8025.413435	7193.933217	831.4802181	734.9550472	96.52517089
3222.525426	7983.506914	7193.081283	790.4256309	694.2789311	96.14669981
3222.823079	7954.541695	7192.229348	762.3123465	666.545308	95.76703855
3223.120745	7915.645649	7191.377413	724.2682363	628.882045	95.38619138
3223.418426	7867.870005	7190.525477	677.3445283	582.340365	95.00416322
3223.716121	7816.944431	7189.67354	627.2708902	532.6499306	94.62095965
3224.013829	7774.897329	7188.821604	586.0757251	491.8391383	94.2365868
3224.311552	7742.84124	7187.969666	554.8715735	461.0205221	93.85105136
3224.609289	7732.089689	7187.117728	544.9719603	451.5075998	93.46436048
3224.907039	7738.713345	7186.26579	552.4475552	459.3710333	93.07652181
3225.204804	7749.704665	7185.413851	564.290814	471.6032706	92.68754342
3225.502583	7756.309001	7184.561912	571.7470894	479.4496556	92.29743386
3225.800375	7743.77588	7183.709972	560.0659077	468.1597056	91.90620213
3226.098182	7730.581822	7182.858032	547.7237905	456.2099327	91.51385773
3226.396003	7719.228233	7182.006091	537.2221421	446.1017315	91.12041061
3226.693837	7713.841716	7181.15415	532.6875663	441.9616951	90.72587121
3226.991686	7710.336394	7180.302208	530.0341864	439.703936	90.33025036
3227.289548	7700.377125	7179.450266	520.9268592	430.9932998	89.93355939
3227.587425	7688.684936	7178.598323	510.0866133	420.5508033	89.53581004
3227.885315	7656.121441	7177.74638	478.3750609	389.2380464	89.13701448
3228.18322	7615.591041	7176.894436	438.6966054	349.9594201	88.7371853
3228.481139	7569.886057	7176.042492	393.8435655	305.50723	88.33633549
3228.779071	7535.855604	7175.190547	360.6650573	272.7305789	87.93447839
3229.077018	7515.021124	7174.338602	340.6825224	253.1508947	87.53162763
3229.374978	7499.743577	7173.486656	326.2569203	239.1291232	87.12779713
3229.672953	7482.948842	7172.63471	310.3141324	223.5911313	86.72300105
3229.970941	7468.352059	7171.782763	296.5692952	210.2520413	86.31725381
3230.268944	7451.730816	7170.930816	280.7999991	194.8894291	85.91057002
3230.56696	7440.307465	7170.078869	270.2285959	184.7256314	85.50296453
3230.864991	7423.117718	7169.226921	253.8907967	168.7963443	85.09445238
3231.163035	7415.54514	7168.374972	247.1701675	162.4851187	84.68504877
3231.461094	7397.794834	7167.523023	230.2718111	145.997042	84.2747691
3231.759166	7382.030843	7166.671074	215.359769	131.4961401	83.86362892
3232.057253	7366.833434	7165.819124	201.0143103	117.5626664	83.45164392
3232.355353	7352.72638	7164.967174	187.7592058	104.7203759	83.03882993
3232.653467	7341.702759	7164.115223	177.5875363	94.96233345	82.6252029
3232.951596	7321.385202	7163.263272	158.1219305	75.91115166	82.21077887
3233.249738	7301.413486	7162.41132	139.0021664	57.20659237	81.795574
3233.547895	7269.584043	7161.559368	108.0246749	26.64507037	81.37960449
3233.846065	7252.079502	7160.707415	91.37208691	10.40920028	80.96288663
3234.14425	7248.285916	7159.855462	88.43045382	7.885017095	80.54543673
3234.442448	7255.517925	7159.003508	96.51441658	16.38714549	80.12727109
3234.74066	7251.983481	7158.151554	93.83192669	14.12352065	79.70840604
3235.038887	7245.526552	7157.2996	88.22695256	8.938094635	79.28885792
3235.337127	7246.115392	7156.447645	89.66774697	10.79910388	78.86864309
3235.635381	7253.85055	7155.59569	98.25486063	19.80708273	78.4477779
3235.93365	7257.238549	7154.743734	102.4948155	24.46853681	78.02627872
3236.231932	7257.228174	7153.891778	103.3363961	25.73223413	77.60416196
3236.530228	7258.930207	7153.039821	105.8903865	28.70894246	77.18144402
3236.828539	7257.922877	7152.187864	105.7350133	28.97687196	76.75814135
3237.126863	7250.02069	7151.335906	98.68478379	22.35051336	76.33427043
3237.425201	7235.233745	7150.483948	84.74979711	8.83994936	75.90984775
3237.723553	7219.548232	7149.63199	69.91624216	-5.568647672	75.48488983
3238.02192	7209.711055	7148.780031	60.93102444	-14.12838876	75.05941321
3238.3203	7215.02664	7147.928071	67.09856866	-7.534860188	74.63342885
3238.618694	7234.6582	7147.076112	87.58208842	13.3751548	74.20693362
3238.917103	7257.829107	7146.224151	111.6049557	37.82503887	73.77991683
3239.215525	7276.329213	7145.372191	130.957022	57.60465419	73.35236783
3239.513961	7283.029261	7144.52023	138.5090311	65.58475507	72.92427599
3239.812411	7294.891413	7143.668268	151.2231446	78.72751387	72.49563076
3240.110875	7312.128634	7142.816306	169.312327	97.24590539	72.06642163
3240.409354	7340.251381	7141.964344	198.2870372	126.6503991	71.63663818
3240.707846	7362.581065	7141.112381	221.4686838	150.2624137	71.2062701
3241.006352	7372.956853	7140.260418	232.6964342	161.9211271	70.77530717
3241.304872	7389.163903	7139.408455	249.7554486	179.4117092	70.34373937
3241.603406	7415.931581	7138.556491	277.3750902	207.4635334	69.91155681
3241.901954	7440.440004	7137.704526	302.7354774	233.2567276	69.47874977
3242.200517	7443.790251	7136.852561	306.9376891	237.8923804	69.04530877
3242.499093	7433.34752	7136.000596	297.3469235	228.7356989	68.61122454
3242.797683	7428.72906	7135.148631	293.5804298	225.4039418	68.17648805
3243.096287	7441.343207	7134.296665	307.0465425	239.305452	67.74109051
3243.394905	7454.065007	7133.444698	320.6203093	253.3152859	67.30502335
3243.693537	7445.363235	7132.592731	312.7705037	245.9022255	66.86827823
3243.992183	7420.655562	7131.740764	288.9147976	222.4839505	66.43084707
3244.290843	7388.414237	7130.888796	257.5254405	191.5327184	65.99272205
3244.589517	7375.783845	7130.036828	245.7470172	180.1931216	65.55389555
3244.888206	7383.007583	7129.18486	253.822723	188.7083628	65.11436015
3245.186908	7408.648372	7128.332891	280.3154808	215.6413722	64.67410861
3245.485624	7432.483874	7127.480921	305.0029525	240.7698186	64.23313388
3245.784354	7444.996723	7126.628952	318.3677711	254.576342	63.79142914
3246.083098	7450.804361	7125.776982	325.0273791	261.6783913	63.34898777
3246.381856	7455.796953	7124.925011	330.8719417	267.9661383	62.90580346
3246.680628	7459.134936	7124.07304	335.0618957	272.6000256	62.46187011
3246.979414	7460.998024	7123.221069	337.776955	275.7597731	62.01718191
3247.278214	7471.008357	7122.369098	348.639259	287.0675257	61.57173334
3247.577028	7490.239647	7121.517126	368.7225214	307.5970023	61.12551913
3247.875856	7525.433781	7120.665153	404.7686279	344.0900936	60.6785343
3248.174698	7566.524099	7119.81318	446.7109189	386.4801447	60.23077419
3248.473554	7598.927372	7118.961207	479.9661651	420.1839306	59.78223447
3248.772424	7605.744975	7118.109234	487.635741	428.3028298	59.33291122
3249.071308	7594.125348	7117.25726	476.8680879	417.985287	58.88280091
3249.370205	7569.056928	7116.405285	452.6516427	394.2197423	58.43190045
3249.669117	7544.583387	7115.553311	429.0300757	371.0498685	57.98020718
3249.968043	7526.614726	7114.701336	411.9133899	354.3856711	57.52771883
3250.266983	7521.645506	7113.84936	407.7961452	350.7217117	57.07443348
3250.565937	7527.096048	7112.997385	414.0986634	357.4783138	56.62034959
3250.864905	7523.033772	7112.145408	410.8883634	354.7228975	56.16546595
3251.163887	7508.457447	7111.293432	397.1640146	341.4542328	55.70978173
3251.462883	7472.052773	7110.441455	361.6113183	306.3580219	55.25329644
3251.761893	7439.587313	7109.589478	329.9978353	275.2018253	54.79600993
3252.060916	7412.215329	7108.7375	303.4778288	249.1399064	54.33792237
3252.359954	7400.363248	7107.885522	292.4777258	238.5986916	53.87903418
3252.659006	7385.647296	7107.033544	278.6137524	225.1944064	53.41934606
3252.958072	7375.304435	7106.181565	269.1228692	216.1640103	52.95885893
3253.257152	7371.275268	7105.329586	265.945682	213.4481081	52.49757393
3253.556246	7369.67597	7104.477607	265.1983626	213.1628701	52.03549244
3253.855353	7363.690762	7103.625627	260.0651347	208.4925187	51.57261603
3254.154475	7342.413514	7102.773647	239.6398666	188.5309201	51.10894649
3254.453611	7322.891835	7101.921667	220.9701682	170.3256824	50.64448582
3254.752761	7306.495148	7101.069686	205.4254621	155.2462259	50.17923621
3255.051924	7291.17963	7100.217705	190.9619247	141.2487246	49.71320002
3255.351102	7266.980417	7099.365723	167.6146934	118.3683136	49.24637977
3255.650294	7248.208857	7098.513742	149.6951157	100.9163376	48.7787781
3255.9495	7236.73479	7097.661759	139.0730304	90.7626326	48.3103978
3256.248719	7225.327348	7096.809777	128.5175713	80.67632952	47.84124174
3256.547953	7216.108296	7095.957794	120.1505015	72.77918858	47.37131287
3256.847201	7204.154755	7095.105811	109.048944	62.14832971	46.90061426
3257.146463	7196.389561	7094.253828	102.1357336	55.70658461	46.42914901
3257.445738	7177.072331	7093.401844	83.67048751	37.71356719	45.95692032
3257.745028	7169.94025	7092.54986	77.39039042	31.90645901	45.48393141
3258.044332	7174.159944	7091.697875	82.46206886	37.4518833	45.01018556
3258.343649	7188.179501	7090.845891	97.33361051	52.79792444	44.53568607
3258.642981	7201.522426	7089.993906	111.5285201	67.4680838	44.0604363
3258.942327	7208.394878	7089.14192	119.2529575	75.66851786	43.58443963
3259.241686	7214.462427	7088.289934	126.1724922	83.06479268	43.10769953
3259.54106	7204.562562	7087.437948	117.1246135	74.494394	42.63021954
3259.840447	7197.789163	7086.585962	111.2032012	69.0511979	42.15200329
3260.139849	7188.636676	7085.733975	102.9027001	61.22964568	41.67305447
3260.439265	7189.531874	7084.881988	104.6498859	63.45650908	41.19337684
3260.738694	7182.635529	7084.030001	98.605528	57.89255376	40.71297424
3261.038138	7181.841151	7083.178014	98.66313728	58.43128673	40.23185055
3261.337595	7169.494474	7082.326026	87.16844858	47.41843885	39.75000973
3261.637067	7173.290515	7081.474037	91.81647757	52.54902179	39.26745578
3261.936553	7177.877313	7080.622049	97.25526416	58.47107141	38.78419275
3262.236052	7199.554769	7079.77006	119.7847092	81.4844844	38.30022476
3262.535566	7219.478779	7078.918071	140.5607081	102.7451521	37.81555596
3262.835093	7228.439273	7078.066082	150.3731912	113.0430006	37.33019062
3263.134635	7220.498804	7077.214092	143.2847118	106.4405788	36.84413307
3263.43419	7208.513338	7076.362102	132.1512357	95.79384792	36.35738778
3263.73376	7196.263819	7075.510112	120.7537076	84.88374825	35.86995931
3264.033343	7199.722138	7074.658121	125.0640165	89.68216417	35.38185234
3264.332941	7202.069817	7073.80613	128.2636867	93.37061504	34.89307162
3264.632552	7218.922976	7072.954139	145.9688365	111.5652145	34.40362198
3264.932178	7225.808911	7072.102148	153.7067629	119.7932545	33.91350835
3265.231817	7224.755834	7071.250156	153.5056783	120.0829425	33.42273579
3265.531471	7224.273216	7070.398164	153.8750522	120.9437428	32.93130945
3265.831138	7236.502959	7069.546172	166.9567873	134.5175527	32.43923462
3266.130819	7253.1107	7068.694179	184.4165202	152.4700035	31.94651671
3266.430515	7263.458402	7067.842187	195.6162153	164.163054	31.45316125
3266.730224	7268.389731	7066.990194	201.3995371	170.4403631	30.95917395
3267.029948	7280.064071	7066.1382	213.9258708	183.4613102	30.46456064
3267.329685	7300.721743	7065.286207	235.4355361	205.4662087	29.96932737
3267.629436	7324.275991	7064.434213	259.8417778	230.3682974	29.47348035
3267.929202	7346.929429	7063.582219	283.3472104	254.3701844	28.97702598
3268.228981	7360.60311	7062.730224	297.8728856	269.3929147	28.47997092
3268.528775	7364.050705	7061.87823	302.1724757	274.1901537	27.98232206
3268.828582	7353.687407	7061.026235	292.6611719	265.1770853	27.48408658
3269.128403	7342.810982	7060.174239	282.6367429	255.651471	26.98527191
3269.428239	7337.574676	7059.322244	278.2524321	251.7665464	26.48588578
3269.728088	7349.046389	7058.470248	290.5761403	264.5902042	25.98593614
3270.027951	7363.564267	7057.618252	305.9460141	280.4605829	25.48543122
3270.327829	7379.266719	7056.766256	322.5004625	297.516083	24.98437949
3270.62772	7390.418249	7055.91426	334.503989	310.0211993	24.48278971
3270.927625	7381.039561	7055.062263	325.9772973	301.9966264	23.98067094
3271.227544	7362.211522	7054.210266	308.0012561	284.5232235	23.47803256
3271.527478	7342.857845	7053.358269	289.4995757	266.5246914	22.97488424
3271.827425	7331.142822	7052.506272	278.6365501	256.1653142	22.47123592
3272.127386	7318.050093	7051.654274	266.3958193	244.4287214	21.96709784
3272.427361	7298.078407	7050.802276	247.2761305	225.8136501	21.46248048
3272.727351	7270.496694	7049.950278	220.5464159	199.5890214	20.95739454
3273.027354	7246.098314	7049.09828	197.0000341	176.5481832	20.451851
3273.327371	7221.294466	7048.246281	173.0481844	153.1023234	19.94586098
3273.627402	7213.462037	7047.394283	166.0677545	146.6283187	19.43943582
3273.927448	7208.134181	7046.542284	161.5918979	142.6593109	18.932587
3274.227507	7214.694832	7045.690284	169.0045481	150.579222	18.42532614
3274.52758	7216.363634	7044.838285	171.5253489	153.6076839	17.917665
3274.827667	7216.99044	7043.986285	173.0041546	155.5945391	17.40961551
3275.127768	7208.077377	7043.134285	164.9430912	148.0419015	16.90118974
3275.427883	7198.299899	7042.282285	156.0176139	139.625214	16.39239991
3275.728013	7188.762149	7041.430285	147.3318639	131.4486055	15.8832584
3276.028156	7172.713757	7040.578284	132.1354726	116.7616949	15.37377773
3276.328313	7161.405647	7039.726284	121.6793636	106.815393	14.86397054
3276.628484	7162.381363	7038.874283	123.5070801	109.1532305	14.35384959
3276.928669	7173.362335	7038.022282	135.3400532	121.4966255	13.84342775
3277.228868	7177.750833	7037.17028	140.5805524	127.2478344	13.33271801
3277.529081	7167.144734	7036.318279	130.8264557	118.0047223	12.82173346
3277.829308	7152.113568	7035.466277	116.6472908	104.3368035	12.31048732
3278.129549	7143.312696	7034.614275	108.6984214	96.89942847	11.79899296
3278.429805	7140.717677	7033.762273	106.9554044	95.66814055	11.28726381
3278.730074	7136.215544	7032.910271	103.3052737	92.52996027	10.77531343
3279.030357	7130.5808	7032.058268	98.52253161	88.25937617	10.26315545
3279.330654	7132.664907	7031.206265	101.4586417	91.70783811	9.750803607
3279.630965	7134.085514	7030.354262	103.7312517	94.49297999	9.238271732
3279.93129	7123.939025	7029.502259	94.4367653	85.71119156	8.725573737
3280.231629	7094.80761	7028.650256	66.15735356	57.94462993	8.21272363
3280.531982	7070.534061	7027.798253	42.7358083	35.03607279	7.699735508
3280.832349	7062.237326	7026.946249	35.29107712	28.1044536	7.186623522
3281.13273	7057.730053	7026.094245	31.63580792	24.96240606	6.673401863
3281.433125	7054.431928	7025.242241	29.18968699	23.02960225	6.160084745
3281.733534	7043.014412	7024.390237	18.62417534	12.97748893	5.64668641
3282.033957	7036.522112	7023.538233	12.98387875	7.850657627	5.133221123
3282.334394	7027.982315	7022.686228	5.296087032	0.676383871	4.619703161
3282.634845	7018.058536	7021.834224	-3.775688121	-7.88183493	4.106146809
3282.935309	7014.951572	7020.982219	-6.030647109	-9.623213462	3.592566352
3283.235788	7020.580224	7020.130214	0.450010164	-2.62895804	3.078968204
3283.536281	7040.792917	7019.278209	21.514708	18.94935884	2.565349161
3283.836788	7056.041505	7018.426203	37.61530119	35.56359779	2.051703397
3284.137309	7074.145108	7017.574198	56.57090954	55.03288443	1.538025101
3284.437844	7088.595173	7016.722192	71.87298054	70.84867203	1.024308502
3284.738393	7093.762146	7015.870187	77.89195979	77.38141191	0.510547879
3285.038956	7085.223527	7015.018181	70.20534599	70.2086084	-0.003262413
3285.339533	7079.225127	7014.166175	65.05895274	65.57608069	-0.517127946
3285.640123	7093.822526	7013.314168	80.50835764	81.53941186	-1.03105422
3285.940728	7129.653567	7012.462162	117.1914052	118.7364518	-1.545046668
3286.241347	7159.169722	7011.610156	147.5595666	149.6186772	-2.059110644
3286.54198	7180.181812	7010.758149	169.4236632	171.9969146	-2.573251381
3286.842627	7196.640544	7009.906142	186.7344014	189.8218754	-3.087473965
3287.143288	7212.473696	7009.054135	203.4195607	207.0213441	-3.601783308
3287.443962	7236.557889	7008.202128	228.3557607	232.4719448	-4.116184133
3287.744651	7255.063592	7007.350121	247.7134706	252.3441516	-4.630680955
3288.045354	7272.576915	7006.498114	266.078801	271.2240791	-5.145278057
3288.346071	7285.051134	7005.646106	279.4050273	285.0650068	-5.659979471
3288.646801	7287.987892	7004.794099	283.1937929	289.3685819	-6.174788956
3288.947546	7296.61779	7003.942091	292.6756989	299.3654089	-6.689709987
3289.248305	7309.706722	7003.090083	306.616639	313.8213847	-7.204745748
3289.549078	7314.987641	7002.238076	312.7495658	320.4694649	-7.719899127
3289.849864	7298.821959	7001.386067	297.4358917	305.6710644	-8.235172694
3290.150665	7279.37484	7000.534059	278.8407804	287.5913492	-8.750568702
3290.45148	7266.94675	6999.682051	267.2646992	276.5307883	-9.266089097
3290.752309	7262.423631	6998.830043	263.5935879	273.3753234	-9.781735536
3291.053151	7237.800079	6997.978034	239.8220451	250.1195545	-10.2975094
3291.354008	7211.247779	6997.126026	214.121753	224.9351648	-10.8134118
3291.654879	7194.087549	6996.274017	197.8135315	209.1429751	-11.3294436
3291.955763	7193.706068	6995.422008	198.28406	210.1296655	-11.84560542
3292.256662	7196.274485	6994.569999	201.7044856	214.0663833	-12.3618977
3292.557575	7190.594252	6993.71799	196.876262	209.7545827	-12.87832064
3292.858501	7176.240485	6992.865981	183.374504	196.7693783	-13.39487424
3293.159442	7159.660637	6992.013972	167.6466651	181.5582234	-13.9115583
3293.460396	7147.781726	6991.161963	156.6197631	171.0481355	-14.42837241
3293.761365	7140.005348	6990.309953	149.6953944	164.6407104	-14.94531598
3294.062348	7127.915288	6989.457944	138.4573443	153.9197326	-15.46238826
3294.363344	7121.374175	6988.605934	132.7682402	148.7478285	-15.97958831
3294.664355	7118.758873	6987.753925	131.0049484	147.5018635	-16.49691507
3294.965379	7133.363785	6986.901915	146.4618703	163.4762376	-17.0143673
3295.266418	7140.263952	6986.049905	154.2140471	171.7459908	-17.53194363
3295.567471	7139.650416	6985.197895	154.4525206	172.5021631	-18.04964253
3295.868537	7138.956728	6984.345885	154.6108431	173.1783053	-18.56746228
3296.169618	7140.323903	6983.493875	156.8300277	175.9154287	-19.085401
3296.470712	7146.332954	6982.641865	163.6910883	183.2945449	-19.60345665
3296.771821	7147.362739	6981.789855	165.5728837	185.6945107	-20.12162698
3297.072943	7143.31521	6980.937845	162.3773649	183.0172745	-20.63990959
3297.37408	7133.512908	6980.085835	153.4270738	174.5853757	-21.15830187
3297.67523	7114.109157	6979.233824	134.875333	156.5521341	-21.67680104
3297.976395	7098.305977	6978.381814	119.9241631	142.1195672	-22.19540415
3298.277573	7082.607102	6977.529803	105.077299	127.7914071	-22.71410808
3298.578766	7074.204349	6976.677793	97.52655638	120.759466	-23.23290958
3298.879972	7061.897986	6975.825782	86.07220378	109.824009	-23.75180526
3299.181193	7059.492969	6974.973771	84.51919732	108.7899889	-24.27079161
3299.482427	7055.089758	6974.121761	80.96799742	105.7578625	-24.78986503
3299.783675	7063.331702	6973.26975	90.06195156	115.3709734	-25.30902179
3300.084938	7068.886424	6972.417739	96.46868495	122.296943	-25.82825807
3300.386214	7071.938061	6971.565728	100.3723321	126.719902	-26.34756991
3300.687505	7064.931587	6970.713718	94.21786906	121.0848223	-26.86695325
3300.988809	7057.931299	6969.861707	88.06959197	115.4559959	-27.3864039
3301.290128	7052.43811	6969.009696	83.42841382	111.3343314	-27.90591754
3301.59146	7049.634438	6968.157685	81.47675331	109.9022431	-28.42548975
3301.892806	7036.330663	6967.305674	69.02498933	97.97010531	-28.94511598
3302.194167	7020.821764	6966.453663	54.36810088	83.83289246	-29.46479158
3302.495541	7008.61601	6965.601652	43.01435876	72.99887057	-29.98451181
3302.796929	7011.249017	6964.74964	46.49937666	77.00364849	-30.50427182
3303.098332	7017.875382	6963.897629	53.97775219	85.00181892	-31.02406673
3303.399748	7016.098194	6963.045618	53.05257604	84.59646758	-31.54389153
3303.701178	7000.238451	6962.193607	38.04484422	70.10858539	-32.06374117
3304.002623	6987.865718	6961.341596	26.5241223	59.1077328	-32.5836105
3304.304081	6978.660664	6960.489585	18.17107921	51.27457349	-33.10349428
3304.605553	6968.810642	6959.637573	9.173068925	42.79645617	-33.62338725
3304.907039	6955.769502	6958.785562	-3.016060447	31.12722361	-34.14328405
3305.20854	6948.728655	6957.933551	-9.20489591	25.44307959	-34.6479755
3305.510054	6942.375302	6957.08154	-14.70623787	20.37713504	-35.08337291
3305.811582	6927.710985	6956.229528	-28.51854352	6.876589672	-35.39513319
3306.113125	6911.235941	6955.377517	-44.14157617	-8.612866686	-35.52870948
3306.414681	6903.736826	6954.525506	-50.78868032	-15.35919417	-35.42948615
3306.716251	6904.736899	6953.676343	-48.93944396	-13.80770547	-35.1317385
3307.017835	6916.154044	6952.836949	-36.68290547	-1.855652832	-34.82725263
3307.319433	6931.230506	6952.009357	-20.77885074	13.75574773	-34.53459848
3307.621046	6956.566868	6951.191933	5.374935615	39.62711296	-34.25217735
3307.922672	6980.376111	6950.380968	29.99514302	63.97145777	-33.97631475
3308.224312	6996.476346	6949.572755	46.90359086	80.60692755	-33.70333669
3308.525966	6999.396151	6948.764542	50.6316092	84.06213481	-33.43052561
3308.827634	6990.779112	6947.956329	42.82278314	75.98069859	-33.15791545
3309.129316	6990.572386	6947.148116	43.42426988	76.30980994	-32.88554006
3309.431013	6987.358535	6946.339903	41.01863162	73.63206484	-32.61343322
3309.732723	6980.651822	6945.53169	35.12013186	67.46176048	-32.34162862
3310.034447	6982.024524	6944.723477	37.3010474	69.37120729	-32.07015989
3310.336185	6991.69651	6943.915264	47.78124655	79.58030714	-31.79906059
3310.637937	6998.941571	6943.107051	55.8345202	87.36288441	-31.52836421
3310.939703	6990.657767	6942.298838	48.35892905	79.61703321	-31.25810416
3311.241483	6993.011033	6941.490625	51.5204083	82.50872206	-30.98831376
3311.543277	7005.81907	6940.682412	65.13665856	95.85568481	-30.71902625
3311.845085	7017.757435	6939.874198	77.88323662	108.3335114	-30.45027479
3312.146908	7016.663829	6939.065985	77.59784389	107.7799363	-30.18209246
3312.448744	7017.904242	6938.257772	79.64646966	109.5609819	-29.91451219
3312.750594	7026.02586	6937.449559	88.57630044	118.2238673	-29.64756684
3313.052458	7031.387478	6936.641346	94.74613172	124.1274209	-29.38128916
3313.354336	7037.347987	6935.833133	101.5148535	130.6305653	-29.11571175
3313.656228	7049.822459	6935.02492	114.7975388	143.6484059	-28.85086712
3313.958134	7068.924166	6934.216707	134.7074586	163.2942462	-28.58678763
3314.260054	7087.100648	6933.408494	153.6921537	182.0156592	-28.32350551
3314.561988	7093.033853	6932.600281	160.4335726	188.4946254	-28.06105281
3314.863936	7107.267165	6931.792068	175.475097	203.2745585	-27.7994614
3315.165898	7136.035768	6930.983854	205.0519136	232.5906766	-27.53876299
3315.467874	7177.613178	6930.175641	247.4375366	274.7165257	-27.27898904
3315.769864	7214.680576	6929.367428	285.3131479	312.3333187	-27.02017082
3316.071868	7235.69627	6928.559215	307.1370554	333.8993947	-26.7623393
3316.373886	7264.749731	6927.751002	336.9987292	363.5042543	-26.50552515
3316.675917	7310.458643	6926.942789	383.5158546	409.7656132	-26.24975869
3316.977963	7387.508554	6926.134575	461.3739782	487.3690481	-25.9950699
3317.280023	7481.984059	6925.326362	556.6576968	582.3991852	-25.74148834
3317.582097	7590.725463	6924.518149	666.2073137	691.6963568	-25.48904307
3317.884185	7716.194412	6923.709936	792.4844758	817.7222384	-25.23776258
3318.186287	7848.382877	6922.901723	925.4811548	950.4688294	-24.98767468
3318.488403	7989.781398	6922.093509	1067.687889	1092.426695	-24.73880633
3318.790533	8124.523815	6921.285296	1203.238519	1227.729702	-24.49118357
3319.092677	8257.762062	6920.477083	1337.284979	1361.52981	-24.24483133
3319.394834	8369.270096	6919.66887	1449.601226	1473.601	-23.99977333
3319.697006	8444.357785	6918.860656	1525.497129	1549.253161	-23.7560319
3319.999192	8490.692388	6918.052443	1572.639945	1596.153573	-23.51362792
3320.301392	8499.891398	6917.24423	1582.647168	1605.919749	-23.27258072
3320.603606	8475.870557	6916.436016	1559.434541	1582.467449	-23.03290803
3320.905834	8412.261179	6915.627803	1496.633376	1519.428002	-22.79462596
3321.208075	8333.497195	6914.81959	1418.677606	1441.235355	-22.55774905
3321.510331	8235.714985	6914.011376	1321.703609	1344.025899	-22.32229033
3321.812601	8116.089726	6913.203163	1202.886563	1224.974825	-22.08826138
3322.114885	7983.191653	6912.39495	1070.796703	1092.652376	-21.85567242
3322.417183	7859.146869	6911.586736	947.5601326	969.1846651	-21.62453247
3322.719494	7753.050487	6910.778523	842.2719636	863.6668131	-21.39484945
3323.02182	7657.75148	6909.970309	747.7811708	768.9478011	-21.1666303
3323.32416	7572.580735	6909.162096	663.4186385	684.3585196	-20.93988112
3323.626514	7493.393667	6908.353883	585.039784	605.7543912	-20.7146072
3323.928881	7435.502913	6907.545669	527.9572437	548.4480569	-20.4908132
3324.231263	7383.906179	6906.737456	477.1687237	497.4372268	-20.26850312
3324.533659	7340.355451	6905.929242	434.426209	454.4738895	-20.04768045
3324.836068	7291.028702	6905.121029	385.9076736	405.7360218	-19.82834817
3325.138492	7257.109473	6904.312815	352.7966579	372.4071668	-19.6105088
3325.44093	7233.414325	6903.504602	329.9097236	349.303888	-19.39416447
3325.743381	7220.631141	6902.696388	317.9347529	337.1140698	-19.17931691
3326.045847	7202.420525	6901.888175	300.5323502	319.4983177	-18.96596753
3326.348327	7180.120336	6901.079961	279.0403745	297.7944919	-18.75411739
3326.65082	7155.036239	6900.271747	254.7644916	273.3082588	-18.54376723
3326.953328	7135.889284	6899.463534	236.4257503	254.7606678	-18.33491749
3327.25585	7132.518439	6898.65532	233.8631191	251.9906874	-18.12756834
3327.558385	7137.589657	6897.847107	239.7425503	257.66427	-17.9217197
3327.860935	7146.5507	6897.038893	249.5118074	267.2291786	-17.71737123
3328.163498	7153.520755	6896.230679	257.2900754	274.8045978	-17.51452233
3328.466076	7157.368074	6895.422466	261.9456086	279.2587807	-17.31317215
3328.768668	7155.488928	6894.614252	260.874676	277.9879956	-17.11331954
3329.071273	7149.271077	6893.806038	255.4650389	272.380002	-16.9149631
3329.373893	7144.06993	6892.997825	251.0721048	267.7902059	-16.71810113
3329.676526	7141.788859	6892.189611	249.5992478	266.1219795	-16.52273166
3329.979174	7140.645398	6891.381397	249.2640011	265.5928536	-16.32885246
3330.281835	7137.353911	6890.573184	246.7807269	262.9171879	-16.13646102
3330.584511	7133.73481	6889.76497	243.9698403	259.9153948	-15.94555459
3330.8872	7129.9485	6888.956756	240.9917439	256.747874	-15.75613014
3331.189904	7128.584062	6888.148542	240.4355193	256.0037036	-15.56818437
3331.492621	7131.906776	6887.340329	244.5664471	259.9481609	-15.38171374
3331.795353	7138.819938	6886.532115	252.2878227	267.4845371	-15.19671445
3332.098098	7147.124605	6885.723901	261.4007039	276.4138863	-15.01318244
3332.400858	7143.604161	6884.915687	258.6884739	273.5195873	-14.83111338
3332.703631	7129.599468	6884.107473	245.4919946	260.1424973	-14.65050267
3333.006419	7115.890067	6883.29926	232.590807	247.0621524	-14.47134542
3333.30922	7109.011327	6882.491046	226.5202812	240.8139177	-14.2936365
3333.612036	7112.573096	6881.682832	230.8902641	245.0076346	-14.11737052
3333.914865	7120.100636	6880.874618	239.2260175	253.1685593	-13.94254186
3334.217708	7120.831905	6880.066404	240.7655004	254.5346451	-13.76914465
3334.520566	7124.781288	6879.25819	245.5230975	259.1202702	-13.59717275
3334.823437	7128.289927	6878.449976	249.8399505	263.2665703	-13.4266198
3335.126323	7135.799628	6877.641763	258.1578654	271.4153445	-13.25747915
3335.429222	7125.185972	6876.833549	248.3524233	261.4421672	-13.0897439
3335.732135	7102.683321	6876.025335	226.6579864	239.5813933	-12.92340688
3336.035063	7086.701819	6875.217121	211.484698	224.2431587	-12.75846065
3336.338004	7081.626056	6874.408907	207.2171487	219.8120463	-12.59489754
3336.640959	7072.954857	6873.600693	199.3541645	211.7868741	-12.43270966
3336.943929	7058.035879	6872.792479	185.2433996	197.5152885	-12.27188888
3337.246912	7038.678839	6871.984265	166.6945735	178.8070004	-12.11242687
3337.549909	7024.837355	6871.176051	153.6613041	165.6156192	-11.95431511
3337.852921	7013.904537	6870.367837	143.5366998	155.3342446	-11.79754489
3338.155946	7009.860663	6869.559623	140.3010402	151.9431476	-11.64210733
3338.458985	7003.669465	6868.751409	134.9180561	146.4060496	-11.48799342
3338.762039	7006.674863	6867.943195	138.7316683	150.0668623	-11.33519398
3339.065106	7015.458587	6867.134981	148.3236058	159.5073055	-11.18369967
3339.368187	7020.676949	6866.326767	154.3501824	165.3836834	-11.03350102
3339.671282	7011.918438	6865.518553	146.3998846	157.284473	-10.8845884
3339.974392	6989.08488	6864.710339	124.3745414	135.1114934	-10.73695201
3340.277515	6970.163023	6863.902125	106.2608981	116.8514799	-10.59058188
3340.580652	6960.03148	6863.093911	96.9375688	107.3830367	-10.44546794
3340.883803	6959.229844	6862.285697	96.94414756	107.2457475	-10.30159996
3341.186968	6964.747562	6861.477483	103.2700793	113.4290469	-10.15896763
3341.490148	6963.499179	6860.669269	102.8299106	112.8474711	-10.01756052
3341.793341	6960.895414	6859.861055	101.0343591	110.9117273	-9.877368109
3342.096548	6962.94066	6859.052841	103.8878191	113.6261989	-9.738379732
3342.399769	6966.342816	6858.244626	108.0981896	117.6987742	-9.600584631
3342.703004	6965.951551	6857.436412	108.5151382	117.9791101	-9.463971932
3343.006254	6955.330791	6856.628198	98.70259248	108.0311231	-9.328530642
3343.309517	6938.013572	6855.819984	82.19358738	91.38783703	-9.194249651
3343.612794	6924.648403	6855.01177	69.63663318	78.69775092	-9.061117739
3343.916085	6925.519731	6854.203556	71.31617488	80.24529848	-8.929123596
3344.21939	6929.218632	6853.395342	75.82328999	84.62154583	-8.798255835
3344.522709	6926.591439	6852.587128	74.00431081	82.67281379	-8.668502986
3344.826042	6915.502669	6851.778914	63.72375562	72.26360912	-8.539853495
3345.129389	6904.349641	6850.9707	53.37894114	61.79123687	-8.412295726
3345.43275	6886.495145	6850.162485	36.33265936	44.61847733	-8.28581797
3345.736126	6864.002575	6849.354271	14.64830389	22.80871235	-8.160408458
3346.039515	6846.448498	6848.546057	-2.097559186	5.938496188	-8.036055374
3346.342918	6846.244843	6847.737843	-1.492999956	6.419746924	-7.912746881
3346.646335	6854.795308	6846.929629	7.865679175	15.65615031	-7.790471134
3346.949766	6863.949374	6846.121415	17.82795921	25.49717549	-7.669216284
3347.253211	6873.5907	6845.313201	28.27749944	35.82646991	-7.548970465
3347.55667	6877.908262	6844.504987	33.40327518	40.83299696	-7.429721786
3347.860143	6883.651577	6843.696772	39.95480482	47.26626313	-7.311458319
3348.16363	6882.488164	6842.888558	39.59960595	46.79377405	-7.194168097
3348.467131	6878.190441	6842.080344	36.11009669	43.1879358	-7.077839104
3348.770646	6870.317807	6841.27213	29.04567663	36.00813591	-6.962459279
3349.074175	6862.649918	6840.463916	22.18600227	29.03401878	-6.848016516
3349.377718	6850.222397	6839.656798	10.56559816	17.30119348	-6.735595322
3349.681275	6838.790836	6838.853198	-0.062362098	6.565241529	-6.627603627
3349.984846	6828.600361	6838.055535	-9.455173562	-2.928723161	-6.526450402
3350.288431	6828.779737	6837.266231	-8.486493683	-2.051949082	-6.434544602
3350.59203	6827.905683	6836.486763	-8.581079741	-2.227726203	-6.353353538
3350.895643	6826.103477	6835.717759	-9.614281814	-3.330783043	-6.283498771
3351.199269	6830.924167	6834.959066	-4.034898932	2.189922805	-6.224821738
3351.50291	6848.069906	6834.20957	13.86033564	20.03654238	-6.176206738
3351.806565	6868.489343	6833.467754	35.02158922	41.1577242	-6.136134982
3352.110234	6877.445079	6832.732101	44.71297775	50.81606679	-6.103089047
3352.413917	6871.064079	6832.001101	39.06297856	45.13853352	-6.075554968
3352.717614	6862.683286	6831.273244	31.41004171	37.46206491	-6.052023205
3353.021325	6865.94598	6830.547027	35.39895286	41.42994093	-6.030988075
3353.32505	6878.764719	6829.82095	48.94376902	54.95471603	-6.010947002
3353.628788	6890.021886	6829.094873	60.92701349	66.91877218	-5.991758696
3353.932541	6890.186066	6828.368795	61.81727075	67.79069195	-5.973421197
3354.236308	6888.451361	6827.642718	60.80864312	66.7645756	-5.95593248
3354.540089	6900.472975	6826.916641	73.55633418	79.49562463	-5.93929045
3354.843884	6915.426729	6826.190564	89.23616485	95.1596578	-5.923492948
3355.147693	6921.418305	6825.464486	95.95381862	101.8623564	-5.908537733
3355.451515	6919.22602	6824.738409	94.48761069	100.3820332	-5.894422471
3355.755352	6920.421351	6824.012332	96.40901946	102.2901642	-5.881144724
3356.059203	6920.555334	6823.286255	97.26907923	103.1377812	-5.868701955
3356.363068	6907.704382	6822.560177	85.1442045	91.00129602	-5.857091525
3356.666946	6891.217815	6821.8341	69.38371537	75.23002606	-5.84631069
3356.970839	6885.841717	6821.108023	64.73369405	70.57005066	-5.836356617
3357.274746	6880.788423	6820.381945	60.40647742	66.23370382	-5.827226398
3357.578667	6869.82369	6819.655868	50.1678221	55.98673915	-5.818917051
3357.882601	6851.698042	6818.929791	32.76825078	38.57967631	-5.811425533
3358.18655	6841.758685	6818.203714	23.55497116	29.3597199	-5.80474874
3358.490513	6848.906535	6817.477636	31.42889835	37.22778188	-5.798883533
3358.794489	6861.241555	6816.751559	44.48999583	50.28382258	-5.793826741
3359.09848	6872.362461	6816.025482	56.33697952	62.12655468	-5.789575159
3359.402485	6865.20201	6815.299404	49.90260571	55.68873124	-5.786125528
3359.706503	6859.251884	6814.573327	44.67855631	50.46203084	-5.783474529
3360.010536	6847.235878	6813.84725	33.3886282	39.17024699	-5.781618788
3360.314583	6844.622268	6813.121173	31.5010954	37.28165028	-5.780554879
3360.618643	6844.129009	6812.395095	31.7339132	37.51419254	-5.780279338
3360.922718	6855.774884	6811.669018	44.10586571	49.88665437	-5.780788661
3361.226807	6875.310793	6810.942941	64.36785261	70.14993193	-5.782079311
3361.530909	6898.51355	6810.216863	88.29668652	94.08083422	-5.784147697
3361.835026	6921.266728	6809.490786	111.7759423	117.5629325	-5.786990161
3362.139156	6934.27764	6808.764709	125.5129315	131.3035344	-5.790602948
3362.443301	6935.465912	6808.038631	127.4272804	133.2222626	-5.794982188
3362.74746	6930.89759	6807.312554	123.5850359	129.3851598	-5.800123878
3363.051632	6928.734287	6806.586477	122.1478097	127.9538336	-5.806023883
3363.355819	6926.177629	6805.860399	120.31723	126.1299079	-5.812677938
3363.660019	6921.167637	6805.134322	116.0333149	121.8533965	-5.820081649
3363.964234	6908.151662	6804.408245	103.7434175	109.571648	-5.828230499
3364.268462	6904.91744	6803.682167	101.235273	107.0723928	-5.837119845
3364.572705	6899.908586	6802.95609	96.9524956	102.7992405	-5.846744937
3364.876961	6900.274702	6802.230013	98.04468915	103.9017901	-5.857100919
3365.181232	6908.978547	6801.503935	107.4746117	113.3427945	-5.868182829
3365.485516	6921.960931	6800.777858	121.1830728	127.0630584	-5.879985603
3365.789815	6937.417999	6800.051781	137.3662183	143.2587224	-5.892504064
3366.094127	6948.863315	6799.325703	149.5376117	155.4433446	-5.905732907
3366.398454	6961.210705	6798.599626	162.6110794	168.5307461	-5.919666685
3366.702794	6969.615501	6797.873549	171.7419523	177.6762521	-5.934299794
3367.007149	6965.551333	6797.147471	168.4038613	174.3534877	-5.949626462
3367.311517	6970.498804	6796.421394	174.0774105	180.0430512	-5.965640739
3367.6159	6988.157882	6795.695316	192.4625658	198.4449023	-5.982336502
3367.920296	7025.228546	6794.969239	230.259307	236.2590145	-5.999707448
3368.224706	7063.795626	6794.243162	269.5524643	275.5702114	-6.017747073
3368.529131	7079.160469	6793.517084	285.6433851	291.6798337	-6.036448639
3368.833569	7076.090833	6792.791007	283.2998261	289.3556312	-6.055805131
3369.138022	7071.999135	6792.064929	279.934205	286.0100143	-6.075809245
3369.442488	7088.450207	6791.338852	297.1113549	303.2078083	-6.096453385
3369.746968	7102.692467	6790.612775	312.079692	318.1974217	-6.117729669
3370.051463	7099.875086	6789.886697	309.9883885	316.1280184	-6.139629914
3370.355971	7082.13081	6789.16062	292.9701904	299.132336	-6.162145617
3370.660494	7064.983889	6788.434542	276.5493466	282.7346145	-6.185267958
3370.96503	7059.153437	6787.708465	271.4449724	277.6539602	-6.208987821
3371.26958	7064.962237	6786.982388	277.9798498	284.2131456	-6.233295804
3371.574144	7067.579154	6786.25631	281.3228438	287.581026	-6.25818223
3371.878723	7066.049913	6785.530233	280.5196803	286.8033174	-6.283637136
3372.183315	7048.67112	6784.804155	263.8669642	270.1766145	-6.309650271
3372.487921	7037.254295	6784.078078	253.1762174	259.5124285	-6.336211101
3372.792542	7030.032096	6783.352	246.6800957	253.0434045	-6.363308816
3373.097176	7025.8272	6782.625923	243.2012772	249.5922095	-6.390932351
3373.401824	7016.777222	6781.899845	234.8773762	241.2964466	-6.419070387
3373.706486	6998.895452	6781.173768	217.7216838	224.1693951	-6.447711354
3374.011163	6983.37128	6780.447691	202.9235897	209.4004331	-6.476843442
3374.315853	6973.701482	6779.721613	193.9798689	200.4863235	-6.506454616
3374.620557	6961.907826	6778.995536	182.9122907	189.4488233	-6.536532632
3374.925275	6957.353709	6778.269458	179.0842504	185.6513154	-6.567065047
3375.230008	6950.139673	6777.543381	172.5962919	179.1943312	-6.598039226
3375.534754	6940.99537	6776.817303	164.178067	170.8075094	-6.629442349
3375.839514	6924.962895	6776.091226	148.8716691	155.5329305	-6.661261419
3376.144288	6916.124904	6775.365148	140.7597558	147.453239	-6.693483264
3376.449076	6910.631486	6774.639071	135.9924148	142.7185093	-6.726094562
3376.753879	6901.927211	6773.912993	128.0142178	134.7732996	-6.759081838
3377.058695	6890.782656	6773.186916	117.5957406	124.388172	-6.792431478
3377.363525	6875.277044	6772.460838	102.8162056	109.6423354	-6.826129732
3377.668369	6856.808245	6771.734761	85.07348405	91.93364677	-6.860162726
3377.973227	6834.783074	6771.008683	63.77439105	70.66890752	-6.894516475
3378.278099	6818.932281	6770.282606	48.64967515	55.57885205	-6.929176904
3378.582985	6810.42415	6769.556528	40.86762215	47.83175202	-6.964129867
3378.887885	6808.723753	6768.830451	39.89330186	46.89266302	-6.99936116
3379.1928	6806.00818	6768.104373	37.90380707	44.9386636	-7.034856534
3379.497728	6798.661741	6767.378296	31.28344568	38.35404737	-7.070601693
3379.80267	6784.983045	6766.652218	18.33082659	25.43740888	-7.106582294
3380.107626	6782.806737	6765.926141	16.8805963	24.02338026	-7.142783957
3380.412596	6787.214194	6765.200063	22.01413061	29.19332289	-7.179192277
3380.71758	6789.728221	6764.473986	25.25423563	32.47002845	-7.215792825
3381.022578	6788.183273	6763.747908	24.43536514	31.68793628	-7.25257114
3381.32759	6783.572149	6763.021831	20.55031876	27.83983149	-7.289512733
3381.632616	6779.438015	6762.295753	17.14226138	24.46886446	-7.32660308
3381.937656	6781.890708	6761.569676	20.32103199	27.68485962	-7.36382763
3382.24271	6783.663956	6760.843598	22.82035781	30.22152962	-7.401171808
3382.547778	6795.254603	6760.117521	35.13708233	42.57570334	-7.438621012
3382.85286	6794.658672	6759.391443	35.26722865	42.74338926	-7.476160608
3383.157956	6791.253875	6758.665942	32.58793271	40.10228519	-7.514352476
3383.463066	6782.754184	6757.942562	24.81162158	32.36634772	-7.554726132
3383.76819	6764.405629	6757.22285	7.182778672	14.78159298	-7.598814311
3384.073328	6748.980506	6756.508356	-7.527850896	0.120301298	-7.648152194
3384.37848	6736.956738	6755.800632	-18.84389371	-11.13961804	-7.704275669
3384.683646	6743.09742	6755.100475	-12.00305514	-4.23508655	-7.76796859
3384.988826	6755.210187	6754.406801	0.803386069	8.623118138	-7.819732069
3385.29402	6768.90636	6753.717329	15.18903066	23.05184737	-7.862816708
3385.599227	6786.421748	6753.029774	33.39197361	41.29236057	-7.900386955
3385.904449	6798.250104	6752.34222	45.90788386	53.84362553	-7.935741665
3386.209685	6804.665882	6751.654665	53.01121651	60.98231314	-7.971096634
3386.514935	6806.362964	6750.967111	55.39585326	63.40230555	-8.006452288
3386.820199	6805.48086	6750.279556	55.20130421	63.2431132	-8.041808992
3387.125477	6794.887296	6749.592002	45.29529406	53.37246111	-8.077167049
3387.430769	6781.592292	6748.904447	32.68784541	40.80037211	-8.112526696
3387.736075	6775.518188	6748.216892	27.30129547	35.44918359	-8.14788812
3388.041394	6779.595379	6747.529338	32.06604082	40.24929229	-8.183251464
3388.346728	6779.67418	6746.841783	32.83239688	41.05101372	-8.218616838
3388.652076	6779.998545	6746.154229	33.84431594	42.09830025	-8.253984311
3388.957438	6779.091634	6745.466674	33.6249596	41.91431351	-8.28935391
3389.262814	6777.11754	6744.77912	32.33842037	40.66314599	-8.324725621
3389.568203	6769.737846	6744.091565	25.64628053	34.00637992	-8.360099388
3389.873607	6760.640754	6743.40401	17.2367433	25.63221842	-8.395475115
3390.179025	6757.457914	6742.716456	14.74145778	23.17231045	-8.430852669
3390.484457	6759.214977	6742.028901	17.18607525	25.65230715	-8.466231895
3390.789903	6754.641935	6741.341347	13.30058773	21.80220035	-8.501612613
3391.095362	6754.454428	6740.653792	13.80063542	22.33763003	-8.536994618
3391.400836	6754.851483	6739.966238	14.8852453	23.45762299	-8.572377682
3391.706324	6756.204309	6739.278683	16.92562589	25.53338745	-8.607761557
3392.011825	6757.585021	6738.591128	18.99389219	27.63703816	-8.643145968
3392.317341	6755.410781	6737.903574	17.50720709	26.18573771	-8.678530619
3392.622871	6752.142566	6737.216019	14.92654649	23.63963492	-8.713088422
3392.928415	6744.170371	6736.528465	7.641906805	16.38520546	-8.743298655
3393.233972	6735.911457	6735.84091	0.07054672	8.835950911	-8.765404191
3393.539544	6738.545361	6735.153355	3.39200524	12.16748929	-8.775484055
3393.84513	6740.276769	6734.465801	5.810967765	14.58049668	-8.76952891
3394.150729	6735.347569	6733.778246	1.569322997	10.31273074	-8.743407744
3394.456343	6726.728062	6733.090691	-6.362629466	2.330214276	-8.692843742
3394.761971	6720.958024	6732.403137	-11.44511272	-2.831655762	-8.613456961
3395.067612	6719.582727	6731.715582	-12.13285527	-3.632011118	-8.500844155
3395.373268	6729.051875	6731.028028	-1.976152917	6.402737402	-8.378890319
3395.678937	6740.806195	6730.340473	10.46572215	18.7226637	-8.256941558
3395.984621	6759.307602	6729.652918	29.65468332	37.7896872	-8.135003883
3396.290319	6770.787761	6728.965364	41.8223973	49.83548058	-8.013083284
3396.59603	6785.481696	6728.277809	57.20388699	65.0950727	-7.891185716
3396.901756	6794.017373	6727.590254	66.42711908	74.19643617	-7.769317082
3397.207495	6806.216007	6726.902699	79.31330799	86.96079121	-7.64748322
3397.513249	6818.682231	6726.215145	92.46708651	99.9927764	-7.525689895
3397.819016	6846.437457	6725.52759	120.9098668	128.3138096	-7.403942784
3398.124798	6875.562866	6724.840035	150.7228309	158.0050783	-7.282247465
3398.430594	6903.567648	6724.15248	179.4151679	186.5757773	-7.160609386
3398.736403	6934.829059	6723.464926	211.3641335	218.4031673	-7.039033839
3399.042227	6959.785134	6722.777371	237.0077627	243.9252886	-6.917525928
3399.348064	6975.443448	6722.089816	253.3536314	260.1497219	-6.796090539
3399.653916	6977.531991	6721.402261	256.1297301	262.8044624	-6.674732315
3399.959781	6985.033731	6720.714707	264.3190243	270.8724799	-6.553455637
3400.265661	7002.681731	6720.027152	282.6545793	289.0868439	-6.432264626
3400.571554	7028.717229	6719.339597	309.3776321	315.6887952	-6.311163128
3400.877461	7047.756899	6718.652042	329.1048573	335.295012	-6.190154704
3401.183383	7057.255793	6717.964487	339.2913062	345.3605488	-6.069242597
3401.489318	7056.551322	6717.276932	339.2743893	345.222819	-5.948429716
3401.795268	7057.60003	6716.589377	341.0106528	346.8383714	-5.827718623
3402.101231	7053.759053	6715.901822	337.8572301	343.5643417	-5.707111537
3402.407209	7040.297826	6715.214267	325.0835589	330.6701692	-5.586610327
3402.7132	7018.626587	6714.526712	304.0998744	309.566091	-5.466216522
3403.019205	6996.29464	6713.839157	282.4554829	287.8014142	-5.345931319
3403.325225	6975.987289	6713.151602	262.8356864	268.061442	-5.225755604
3403.631258	6960.640417	6712.464047	248.1763697	253.2820597	-5.105689976
3403.937306	6943.532827	6711.776492	231.7563343	236.742069	-4.985734768
3404.243367	6934.002732	6711.088937	222.913795	227.7796851	-4.865890057
3404.549442	6925.387737	6710.401382	214.9863546	219.7325103	-4.746155684
3404.855532	6918.007903	6709.713827	208.2940755	212.9206068	-4.626531264
3405.161635	6900.424214	6709.026272	191.3979416	195.9049578	-4.507016189
3405.467752	6881.170312	6708.338717	172.8315952	177.2192048	-4.38760964
3405.773884	6863.871948	6707.651162	156.2207863	160.489097	-4.268310604
3406.080029	6850.076243	6706.963607	143.1126367	147.2617546	-4.149117886
3406.386188	6835.656077	6706.276051	129.3800255	133.4100557	-4.030030135
3406.692362	6824.749997	6705.588496	119.1615007	123.0725465	-3.911045851
3406.998549	6812.245957	6704.900941	107.3450158	111.1371792	-3.7921634
3407.30475	6798.854625	6704.213386	94.64123902	98.31462005	-3.673381026
3407.610965	6794.051217	6703.52583	90.52538713	94.08008399	-3.554696861
3407.917195	6794.422727	6702.838275	91.58445176	95.02056069	-3.436108939
3408.223438	6789.652136	6702.15072	87.50141681	90.81903201	-3.317615201
3408.529695	6777.540571	6701.463164	76.07740649	79.27661998	-3.199213491
3408.835966	6761.520391	6700.775609	60.7447824	63.82568396	-3.080901563
3409.142252	6747.902421	6700.088053	47.81436713	50.77704422	-2.962677093
3409.448551	6736.046909	6699.400498	36.64641129	39.49094898	-2.844537692
3409.754864	6727.179502	6698.712942	28.46655927	31.19304019	-2.726480919
3410.061191	6725.692511	6698.025387	27.66712388	30.27562818	-2.608504296
3410.367532	6725.230771	6697.337831	27.89294002	30.38354533	-2.490605312
3410.673888	6730.887882	6696.650276	34.23760629	36.61038771	-2.372781427
3410.980257	6732.038833	6695.96272	36.07611278	38.33114285	-2.25503007
3411.28664	6730.189115	6695.275165	34.9139506	37.05129924	-2.137348633
3411.593037	6724.912643	6694.587609	30.32503416	32.34476863	-2.01973447
3411.899448	6731.415445	6693.900053	37.51539144	39.41757633	-1.902184898
3412.205873	6735.311614	6693.212498	42.09911625	43.88381345	-1.784697202
3412.512312	6734.49748	6692.524942	41.97253809	43.63980671	-1.667268627
3412.818766	6732.904312	6691.837386	41.06692595	42.61682233	-1.549896374
3413.125233	6734.604679	6691.14983	43.45484835	44.88742596	-1.432577602
3413.431714	6741.194439	6690.462274	50.73216468	52.04747411	-1.315309424
3413.738209	6734.454842	6689.774719	44.68012375	45.87821266	-1.198088913
3414.044718	6727.956686	6689.087163	38.86952364	39.95043672	-1.080913085
3414.351241	6726.953059	6688.399607	38.55345216	39.51723108	-0.963778913
3414.657778	6720.501435	6687.712051	32.78938392	33.63606725	-0.84668333
3414.964329	6702.645856	6687.024495	15.62136071	16.35098393	-0.729623228
3415.270894	6688.76181	6686.336939	2.424871526	3.037466992	-0.612595466
3415.577473	6685.743006	6685.649383	0.093623479	0.589220367	-0.495596888
3415.884066	6693.795525	6684.961827	8.833697965	9.212322298	-0.378624333
3416.190673	6700.544356	6684.274271	16.27008518	16.53175983	-0.261674641
3416.497294	6710.113822	6683.586714	26.52710794	26.67185258	-0.144744641
3416.803929	6723.943454	6682.899158	41.04429603	41.07212717	-0.027831147
3417.110578	6728.430818	6682.211602	46.21921555	46.13014649	0.089069054
3417.417241	6732.960092	6681.524046	51.4360466	51.23008739	0.205959217
3417.723918	6726.459408	6680.836489	45.6229185	45.30007585	0.322842641
3418.030609	6707.414858	6680.148933	27.26592512	26.82620244	0.439722678
3418.337314	6680.256934	6679.461377	0.795557184	0.238954458	0.556602726
3418.644033	6663.433601	6678.77382	-15.34021892	-16.04768248	0.707463563
3418.950766	6666.465068	6678.086264	-11.62119638	-12.54773802	0.926541635
3419.257513	6683.650503	6677.398707	6.251795986	5.106182028	1.145613957
3419.564274	6692.987994	6676.711151	16.27684269	14.91218731	1.364655388
3419.871049	6694.292575	6676.023594	18.26898034	16.68533955	1.583640788
3420.177838	6697.536323	6675.336038	22.20028472	20.39773969	1.802545036
3420.48464	6713.348349	6674.648481	38.69986734	36.67852432	2.021343025
3420.791457	6740.289027	6673.960924	66.32810261	64.08809294	2.24000967
3421.098288	6759.684886	6673.273368	86.41151851	83.95299858	2.458519923
3421.405133	6772.890798	6672.585811	100.3049866	97.62813785	2.676848798
3421.711992	6787.808628	6671.898254	115.9103736	113.0154022	2.894971395
3422.018865	6805.000487	6671.210697	133.7897893	130.6769263	3.11286291
3422.325752	6835.348883	6670.523141	164.8257428	161.4952442	3.330498654
3422.632652	6872.203134	6669.835584	202.36755	198.819696	3.547854066
3422.939567	6912.486701	6669.148027	243.3386739	239.5737691	3.764904749
3423.246496	6937.28168	6668.46047	268.8212101	264.8395836	3.981626504
3423.553439	6952.683508	6667.772913	284.9105954	280.7126	4.19799537
3423.860396	6959.369992	6667.085356	292.2846362	287.8706486	4.413987653
3424.167366	6958.586793	6666.397798	292.1889944	287.5594145	4.62957994
3424.474351	6935.867093	6665.710241	270.1568512	265.3121021	4.844749103
3424.78135	6893.902349	6665.022684	228.8796653	223.820193	5.059472304
3425.088363	6865.09867	6664.335127	200.7635431	195.4898161	5.273726969
3425.39539	6855.166758	6663.647569	191.5191889	186.0316982	5.48749075
3425.70243	6863.036364	6662.960012	200.0763517	194.3756102	5.700741491
3426.009485	6862.527718	6662.272455	200.2552629	194.3418057	5.913457226
3426.316554	6853.150947	6661.584897	191.5660495	185.4404334	6.12561618
3426.623636	6846.929105	6660.89734	186.0317648	179.694568	6.337196774
3426.930733	6838.56842	6660.209782	178.3586378	171.8104602	6.548177613
3427.237844	6830.737749	6659.522225	171.2155244	164.4569869	6.758537485
3427.544968	6822.672049	6658.834667	163.8373825	156.8691271	6.968255346
3427.852107	6816.277738	6658.147109	158.1306287	150.9533184	7.177310319
3428.15926	6807.531688	6657.459551	150.0721366	142.6864549	7.385681681
3428.466426	6788.690694	6656.771994	131.9186999	124.325351	7.593348865
3428.773607	6775.294025	6656.084436	119.2095887	111.4092973	7.80029144
3429.080802	6779.837269	6655.396878	124.4403908	116.4339017	8.006489106
3429.38801	6798.67761	6654.70932	143.9682902	135.7563686	8.211921669
3429.695233	6814.753722	6654.021762	160.7319597	152.3153906	8.416569055
3430.00247	6814.208178	6653.334204	160.8739746	152.2535633	8.620411324
3430.30972	6811.938392	6652.646646	159.291746	150.4683173	8.823428689
3430.616985	6817.099733	6651.959087	165.1406458	156.1150443	9.025601515
3430.924263	6845.243447	6651.271529	193.9719182	184.7450079	9.226910317
3431.231556	6881.66823	6650.583971	231.0842591	221.6569233	9.427335767
3431.538863	6911.873143	6649.896413	261.9767302	252.3498715	9.626858721
3431.846183	6932.996147	6649.208854	283.7872929	273.9618326	9.825460258
3432.153518	6950.658409	6648.521296	302.1371136	292.1139919	10.02312171
3432.460866	6976.407032	6647.833737	328.5732953	318.3534706	10.21982467
3432.768229	7008.150313	6647.146179	361.0041347	350.5885836	10.41555105
3433.075605	7034.188194	6646.45862	387.7295737	377.1192907	10.61028306
3433.382996	7046.036654	6645.771061	400.2655923	389.4615891	10.80400326
3433.6904	7044.567039	6645.083502	399.4835363	388.4868417	10.99669459
3433.997819	7041.854657	6644.395944	397.4587131	386.2703727	11.1883404
3434.305251	7041.270782	6643.708385	397.562397	386.1834726	11.37892439
3434.612698	7031.354108	6643.020826	388.3332823	376.7648516	11.56843067
3434.920158	7010.904119	6642.333267	368.570852	356.8140082	11.75684375
3435.227633	6991.426663	6641.645708	349.7809552	337.8368067	11.94414848
3435.535121	6970.072347	6640.958149	329.1141985	316.9838684	12.13033009
3435.842624	6943.791436	6640.270589	303.5208466	291.2054724	12.31537415
3436.15014	6902.909492	6639.58303	263.3264623	250.8271958	12.49926654
3436.45767	6863.668309	6638.895471	224.7728384	212.0908449	12.68199343
3436.765215	6835.934314	6638.207911	197.7264027	184.8628615	12.86354124
3437.072773	6816.563565	6637.520352	179.0432135	165.9993169	13.04389662
3437.380346	6796.951945	6636.832792	160.1191524	146.896106	13.22304637
3437.687932	6781.418756	6636.145233	145.2735234	131.8725459	13.40097749
3437.995532	6775.315875	6635.457673	139.8582014	126.2805243	13.57767711
3438.303147	6773.938096	6634.770113	139.167982	125.4148495	13.75313249
3438.610775	6764.156299	6634.082554	130.0737457	116.1464147	13.92733102
3438.918418	6748.729001	6633.394994	115.334007	101.2337468	14.10026023
3439.226074	6744.744164	6632.707434	112.0367301	97.76482237	14.27190774
3439.533744	6751.413166	6632.019874	119.3932924	104.9510311	14.44226129
3439.841429	6753.42635	6631.332314	122.0940362	107.4827275	14.61130871
3440.149127	6746.853493	6630.644754	116.2087388	101.4297009	14.77903793
3440.456839	6747.60897	6629.957194	117.6517765	102.7063395	14.94543701
3440.764566	6751.141587	6629.269633	121.8719534	106.7614593	15.11049408
3441.072306	6754.396039	6628.582073	125.8139659	110.5397685	15.2741974
3441.38006	6741.99484	6627.894513	114.1003272	98.66379186	15.43653531
3441.687828	6744.450288	6627.206952	117.243336	101.6458397	15.59749629
3441.995611	6758.653894	6626.519392	132.1345023	116.3774334	15.7570689
3442.303407	6779.726248	6625.831831	153.8944167	137.9791749	15.9152418
3442.611217	6799.551762	6625.144271	174.4074912	158.3354874	16.07200378
3442.919041	6804.577911	6624.45671	180.1212012	163.8938575	16.22734376
3443.22688	6799.613644	6623.769149	175.8444945	159.4632437	16.38125082
3443.534732	6789.349063	6623.081588	166.2674742	149.73376	16.53371419
3443.842598	6785.920615	6622.394027	163.5265874	146.8418641	16.68472328
3444.150478	6796.25114	6621.706466	174.5446732	157.7104055	16.83426765
3444.458372	6798.031809	6621.018905	177.0129032	160.0305663	16.98233698
3444.766281	6794.435832	6620.331344	174.1044879	156.9755667	17.12892114
3445.074203	6783.527503	6619.643783	163.8837196	146.6097094	17.27401015
3445.382139	6780.354326	6618.956222	161.398104	143.9805098	17.41759416
3445.690089	6781.453885	6618.26866	163.1852246	145.6255611	17.55966352
3445.998053	6791.430509	6617.581099	173.8494098	156.1492011	17.70020867
3446.306031	6802.904729	6616.893537	186.0111915	168.1719713	17.83922024
3446.614024	6813.17364	6616.205976	196.9676644	178.9909754	17.97668897
3446.92203	6824.290497	6615.518414	208.7720829	190.6594771	18.11260582
3447.23005	6833.998508	6614.830853	219.1676552	200.9206933	18.24696189
3447.538084	6849.225193	6614.143291	235.0819024	216.7021539	18.37974847
3447.846132	6863.820387	6613.455729	250.3646582	231.8537011	18.51095709
3448.154194	6877.574034	6612.768167	264.8058665	246.165287	18.64057946
3448.46227	6898.852179	6612.080605	286.7715735	268.002966	18.76860753
3448.77036	6921.712752	6611.393043	310.319709	291.4246755	18.8950335
3449.078464	6946.727505	6610.705481	336.0220242	317.0021744	19.01984983
3449.386582	6968.977138	6610.017919	358.9592197	339.8161704	19.1430493
3449.694714	6991.880665	6609.330356	382.5503091	363.2856841	19.26462496
3450.00286	7019.834229	6608.642794	411.1914346	391.8068644	19.38457024
3450.31102	7044.074226	6607.955231	436.1189941	416.6161152	19.50287892
3450.619194	7059.026764	6607.267669	451.7590948	432.1395497	19.61954516
3450.927382	7071.343539	6606.580106	464.7634329	445.0288694	19.73456355
3451.235584	7083.55216	6605.892544	477.6596165	457.8116874	19.84792912
3451.5438	7099.606605	6605.204981	494.4016244	474.441987	19.95963732
3451.85203	7098.857011	6604.517418	494.3395925	474.2699084	20.06968407
3452.160274	7090.526142	6603.829855	486.6962873	466.5182215	20.17806578
3452.468532	7077.939272	6603.142292	474.7969799	454.5122006	20.28477931
3452.776804	7066.746018	6602.454729	464.2912892	443.9014672	20.38982201
3453.08509	7046.253395	6601.767166	444.4862293	423.9930376	20.49319166
3453.39339	7014.894077	6601.079603	413.814474	393.2195875	20.59488649
3453.701704	6987.539299	6600.392039	387.1472591	366.4523539	20.69490517
3454.010032	6958.497096	6599.704476	358.79262	337.9993732	20.79324675
3454.318374	6924.983841	6599.016913	325.9669283	305.0770176	20.88991065
3454.62673	6891.914834	6598.329349	293.5854846	272.600588	20.98489663
3454.9351	6869.862723	6597.641785	272.2209378	251.1427331	21.07820475
3455.243484	6855.999391	6596.954222	259.0451692	237.8753339	21.16983533
3455.551881	6837.29823	6596.266658	241.0315716	219.7717826	21.25978898
3455.860293	6818.307903	6595.579094	222.7288083	201.3807418	21.34806651
3456.168719	6802.375714	6594.89153	207.4841833	186.0495143	21.43466896
3456.477159	6795.210104	6594.203966	201.0061376	179.48654	21.51959759
3456.785613	6782.143027	6593.516402	188.6266246	167.0237707	21.60285382
3457.094081	6765.662162	6592.828838	172.8333235	151.1488842	21.68443925
3457.402563	6740.480196	6592.141274	148.3389223	126.5745666	21.76435568
3457.711058	6720.220491	6591.45371	128.7667817	106.9241767	21.84260503
3458.019568	6702.439231	6590.766145	111.6730855	89.75389616	21.91918935
3458.328092	6687.936441	6590.078581	97.85785997	75.86374916	21.99411081
3458.63663	6669.768422	6589.391016	80.3774062	58.31003455	22.06737165
3458.945181	6660.319198	6588.703452	71.61574622	49.47677201	22.13897421
3459.253747	6657.924103	6588.015887	69.90821561	47.69929474	22.20892087
3459.562327	6664.877498	6587.328322	77.54917618	55.27196212	22.27721407
3459.870921	6653.584554	6586.640757	66.94379623	44.59993995	22.34385628
3460.179529	6630.680904	6585.953192	44.72771116	22.31886111	22.40885005
3460.48815	6606.804967	6585.265627	21.53933917	-0.932858797	22.47219797
3460.796786	6605.563558	6584.578062	20.98549606	-1.54840657	22.53390263
3461.105436	6616.959695	6583.890497	33.06919742	10.47523172	22.59396571
3461.414099	6622.116059	6583.202932	38.91312687	16.26073953	22.65238733
3461.722777	6618.222706	6582.515367	35.70733989	12.99817225	22.70916764
3462.031469	6607.215204	6581.827801	25.38740269	2.623095905	22.76430679
3462.340174	6596.544144	6581.140236	15.40390797	-7.413896962	22.81780494
3462.648894	6598.074863	6580.45267	17.62219284	-5.247469422	22.86966226
3462.957628	6613.568923	6579.765104	33.80381867	10.88394716	22.91987151
3463.266375	6639.227177	6579.077539	60.14963799	37.18121777	22.96842022
3463.575137	6650.275551	6578.389973	71.88557789	48.87028198	23.01529591
3463.883913	6653.013301	6577.702407	75.31089407	52.25040791	23.06048616
3464.192702	6652.840063	6577.014841	75.82522232	52.72124374	23.10397858
3464.501506	6657.147629	6576.327275	80.82035426	57.67459342	23.14576084
3464.810324	6673.485926	6575.639709	97.84621747	74.66039682	23.18582065
3465.119155	6691.103282	6574.952143	116.1511393	92.92699345	23.22414582
3465.428001	6712.67799	6574.264576	138.4134135	115.1526894	23.26072417
3465.73686	6746.571593	6573.57701	172.9945827	149.699039	23.29554367
3466.045734	6790.566366	6572.889444	217.6769227	194.3483303	23.32859238
3466.354621	6840.64471	6572.201877	268.442833	245.0829745	23.35985851
3466.663523	6871.583737	6571.514311	300.0694264	276.680096	23.38933046
3466.972439	6902.321111	6570.826744	331.4943674	308.0773705	23.41699688
3467.281368	6932.261089	6570.139177	362.1219117	338.679065	23.44284671
3467.590312	6955.992844	6569.45161	386.5412341	363.0743649	23.46686919
3467.899269	6967.657545	6568.764043	398.8935014	375.4044475	23.48905387
3468.208241	6974.866072	6568.076476	406.7895954	383.2802046	23.50939071
3468.517226	6984.67625	6567.388909	417.287341	393.759471	23.52787002
3468.826226	6982.125552	6566.701342	415.4242102	391.8797277	23.5444825
3469.135239	6966.746106	6566.013775	400.7323314	377.1731122	23.55921922
3469.444267	6951.941266	6565.326208	386.6150586	363.0429869	23.57207169
3469.753308	6941.833413	6564.63864	377.1947731	353.6117413	23.58303175
3470.062363	6928.55531	6563.951073	364.6042373	341.0121457	23.59209163
3470.371433	6913.266289	6563.263505	350.0027838	326.4035399	23.59924391
3470.680516	6896.812492	6562.575938	334.2365539	310.6320724	23.60448149
3470.989614	6884.811909	6561.88837	322.9235392	299.3157415	23.60779764
3471.298725	6863.796359	6561.200802	302.5955566	278.9863708	23.60918589
3471.607851	6850.936919	6560.513234	290.4236841	266.815044	23.60864011
3471.91699	6846.190952	6559.825666	286.3652858	262.7591314	23.60615443
3472.226143	6847.375612	6559.138098	288.2375139	264.6357907	23.60172324
3472.535311	6845.886311	6558.45053	287.4357803	263.8404391	23.59534121
3472.844492	6839.515444	6557.762962	281.7524821	258.1654788	23.58700326
3473.153687	6840.948694	6557.075394	283.8732997	260.2965951	23.57670459
3473.462897	6847.107551	6556.387826	290.7197252	267.1552845	23.56444064
3473.77212	6846.266079	6555.700257	290.5658218	267.0156147	23.55020712
3474.081358	6836.536501	6555.012689	281.5238125	257.9898125	23.53400001
3474.390609	6818.63926	6554.32512	264.3141393	240.7983237	23.51581556
3474.699874	6803.854408	6553.637552	250.2168564	226.7212062	23.49565026
3475.009153	6793.018351	6552.949983	240.0683676	216.5948668	23.47350085
3475.318447	6785.521517	6552.262414	233.2591026	209.8097383	23.4493643
3475.627754	6775.714425	6551.574845	224.13958	200.7163422	23.42323781
3475.937075	6763.611828	6550.887276	212.7245516	189.3294328	23.39511876
3476.246411	6758.443541	6550.199707	208.2438341	184.8788294	23.36500475
3476.55576	6759.84415	6549.512138	210.3320114	186.9991179	23.33289356
3476.865123	6766.339576	6548.824569	217.5150071	194.2162239	23.29878317
3477.1745	6758.641253	6548.137	210.5042531	187.2415814	23.26267172
3477.483892	6744.260728	6547.44943	196.8112974	173.5867399	23.22455759
3477.793297	6721.376741	6546.761861	174.6148795	151.4304403	23.18443929
3478.102716	6701.580962	6546.074292	155.5066708	132.3643553	23.14231554
3478.412149	6698.577308	6545.386722	153.1905857	130.0924004	23.09818521
3478.721597	6702.259954	6544.699152	157.560802	134.5087547	23.0520473
3479.031058	6708.047966	6544.011583	164.0363828	141.0324819	23.00390092
3479.340533	6703.909869	6543.324013	160.5858562	137.6321109	22.95374534
3479.650022	6701.246209	6542.636443	158.6097658	135.7081858	22.90157996
3479.959525	6690.136714	6541.948873	148.1878407	125.3404364	22.84740432
3480.269042	6674.408403	6541.261303	133.1470999	110.3558818	22.79121809
3480.578574	6655.068494	6540.573733	114.4947609	91.76173981	22.73302107
3480.888119	6644.147649	6539.886163	104.2614861	81.58867295	22.67281318
3481.197678	6644.576027	6539.198593	105.3774339	82.76683953	22.61059442
3481.507251	6653.721696	6538.511022	115.2106734	92.66430858	22.54636486
3481.816838	6673.596033	6537.823452	135.7725806	113.2924559	22.48012468
3482.126439	6682.75839	6537.135882	145.6225081	123.210634	22.41187413
3482.436054	6679.844451	6536.448311	143.3961401	121.0545265	22.3416136
3482.745683	6676.436422	6535.760741	140.6756812	118.4063377	22.26934356
3483.055326	6682.946512	6535.07317	147.8733423	125.6782776	22.19506465
3483.364984	6702.474382	6534.385599	168.0887828	145.9700052	22.11877759
3483.674655	6713.956067	6533.698028	180.2580385	158.2175553	22.04048324
3483.98434	6713.126785	6533.010458	180.1163279	158.1561453	21.96018262
3484.294039	6705.062582	6532.322887	172.7396954	150.8618185	21.87787689
3484.603752	6692.240755	6531.635316	160.6054396	138.8118723	21.79356737
3484.913479	6684.032769	6530.947744	153.085024	131.3777685	21.70725553
3485.22322	6674.935484	6530.260173	144.6753108	123.0563678	21.61894299
3485.532975	6676.225192	6529.572602	146.6525901	125.1239586	21.52863149
3485.842744	6687.528097	6528.885031	158.6430657	137.2067428	21.4363229
3486.152527	6704.21473	6528.197459	176.0172708	154.6752515	21.34201921
3486.462324	6718.541213	6527.509888	191.0313246	169.785602	21.24572255
3486.772135	6728.059802	6526.822317	201.2374853	180.0900501	21.14743521
3487.08196	6735.786763	6526.134745	209.6520181	188.6048584	21.04715963
3487.391799	6738.897197	6525.447173	213.4500239	192.5051255	20.94489846
3487.701652	6737.62104	6524.759602	212.8614388	192.0207843	20.84065451
3488.011518	6730.528572	6524.07203	206.4565422	185.7221114	20.7344308
3488.321399	6724.142698	6523.384458	200.7582403	180.1320098	20.62623054
3488.631294	6721.359036	6522.696886	198.6621502	178.146093	20.51605712
3488.941203	6720.705193	6522.009314	198.6958785	178.2919644	20.40391412
3489.251126	6730.157811	6521.321742	208.8360688	188.5462635	20.28980528
3489.561063	6733.841446	6520.63417	213.2072758	193.0335413	20.17373453
3489.871014	6731.452411	6519.946598	211.505813	191.450107	20.055706
3490.180979	6716.672313	6519.259025	197.4132876	177.4775637	19.93572398
3490.490958	6700.818584	6518.571453	182.2471305	162.4333375	19.813793
3490.800951	6683.99702	6517.883881	166.1131393	146.4232216	19.68991772
3491.110957	6664.343204	6517.196308	147.1468953	127.5827923	19.56410298
3491.420978	6653.083651	6516.508736	136.5749151	117.1385613	19.43635379
3491.731013	6664.640334	6515.821163	148.8191708	129.5124955	19.30667524
3492.041062	6683.291422	6515.133591	168.157831	148.9827584	19.17507259
3492.351125	6701.840753	6514.446018	187.394735	168.3531838	19.04155118
3492.661201	6706.96104	6513.758445	193.2025953	174.2964787	18.90611653
3492.971292	6710.19233	6513.070872	197.1214572	178.3526829	18.76877433
3493.281397	6705.27381	6512.383299	192.8905106	174.2609802	18.62953042
3493.591516	6695.600122	6511.695726	183.9043954	165.4160045	18.48839084
3493.901649	6681.099081	6511.008153	170.0909275	151.7455657	18.3453618
3494.211795	6676.044341	6510.32058	165.7237608	147.5233111	18.20044967
3494.521956	6685.692055	6509.633007	176.0590479	158.0053869	18.05366097
3494.832131	6696.715356	6508.945434	187.7699221	169.8649197	17.90500237
3495.14232	6700.407864	6508.257861	192.1500035	174.3955228	17.75448072
3495.452522	6692.602381	6507.570287	185.0320934	167.4299904	17.60210299
3495.762739	6686.918177	6506.882714	180.0354634	162.587587	17.44787638
3496.07297	6689.032748	6506.195141	182.8376074	165.5457992	17.29180821
3496.383214	6685.761982	6505.507567	180.2544148	163.1205088	17.133906
3496.693473	6676.672539	6504.819994	171.8525454	154.878368	16.97417742
3497.003746	6654.892202	6504.13242	150.759782	133.9471517	16.81263029
3497.314032	6635.172704	6503.444846	131.7278577	115.0785851	16.64927261
3497.624333	6623.354113	6502.757272	120.5968405	104.112728	16.48411249
3497.934648	6618.609408	6502.069699	116.5397093	100.2225512	16.31715818
3498.244976	6620.394087	6501.382125	119.0119621	102.8635441	16.14841801
3498.555319	6626.257123	6500.694551	125.5625719	109.5846715	15.97790043
3498.865676	6631.756823	6500.006977	131.7498457	115.9442317	15.80561397
3499.176046	6631.478334	6499.319403	132.1589311	116.5273638	15.6315673
3499.486431	6630.303054	6498.631829	131.6712252	116.215456	15.45576918
3499.796829	6635.416434	6497.944255	137.4721794	122.1939509	15.2782285
3500.107242	6648.944327	6497.256681	151.6876463	136.588692	15.09895425
3500.417669	6664.612685	6496.569106	168.0435788	153.1256233	14.91795557
3500.728109	6672.288313	6495.881532	176.4067814	161.6715397	14.73524172
3501.038564	6670.02482	6495.193958	174.8308622	160.2800401	14.5508221
3501.349032	6670.070845	6494.506383	175.5644619	161.1997556	14.36470631
3501.659515	6668.187265	6493.818809	174.3684558	160.1915518	14.17690406
3501.970011	6664.772712	6493.131234	171.6414776	157.6540524	13.98742525
3502.280522	6647.619098	6492.44366	155.1754387	141.3791587	13.79627996
3502.591046	6638.48553	6491.756085	146.7294451	133.1259667	13.60347838
3502.901585	6637.480584	6491.06851	146.4120732	133.0030423	13.40903089
3503.212137	6642.321055	6490.380936	151.9401193	138.7271713	13.21294795
3503.522704	6651.609194	6489.693361	161.9158332	148.900593	13.01524021
3503.833284	6659.154159	6489.005786	170.148373	157.3324546	12.81591842
3504.143879	6656.008272	6488.318211	167.6900605	155.075067	12.61499348
3504.454487	6642.730606	6487.630636	155.0999696	142.6874931	12.41247648
3504.76511	6628.899433	6486.943061	141.9563712	129.7479926	12.20837862
3505.075746	6615.704519	6486.255486	129.4490329	117.4463216	12.00271128
3505.386397	6605.88746	6485.567911	120.319549	108.5240631	11.79548595
3505.697061	6602.874385	6484.880336	117.9940485	106.4073343	11.58671424
3506.00774	6610.009396	6484.192761	125.8166353	114.4402274	11.37640787
3506.318432	6602.840099	6483.505186	119.3349126	108.1703339	11.16457868
3506.629138	6590.54206	6482.817611	107.7244489	96.77321031	10.9512386
3506.939859	6587.480655	6482.130035	105.3506196	94.61421991	10.73639968
3507.250593	6600.016798	6481.44246	118.574338	108.0542639	10.52007407
3507.561341	6616.97585	6480.754885	136.2209651	125.9186911	10.30227401
3507.872104	6624.104791	6480.067309	144.0374818	133.9544699	10.08301185
3508.18288	6630.558943	6479.379734	151.1792093	141.3169092	9.86230007
3508.493671	6642.036596	6478.692158	163.3444374	153.7042861	9.64015127
3508.804475	6669.035626	6478.004583	191.0310434	181.6144652	9.416578206
3509.115293	6694.280749	6477.317007	216.9637414	207.7721476	9.19159378
3509.426126	6694.350491	6476.629432	217.7210589	208.7558478	8.965211079
3509.736972	6684.641676	6475.941856	208.6998197	199.9623763	8.737443397
3510.047832	6684.744751	6475.25428	209.4904704	200.9821662	8.508304236
3510.358706	6709.548587	6474.566704	234.9818821	226.7040748	8.277807298
3510.669595	6733.317387	6473.879129	259.4382587	251.3922922	8.045966486
3510.980497	6761.279945	6473.191553	288.088392	280.275596	7.812795931
3511.291413	6789.749974	6472.503977	317.2459972	309.6676872	7.578310013
3511.602344	6818.7415	6471.816401	346.9250986	339.5825752	7.342523395
3511.913288	6832.871525	6471.128825	361.7426999	354.6372488	7.105451048
3512.224246	6825.42593	6470.441249	354.984681	348.1175728	6.867108283
3512.535218	6802.21821	6469.753673	332.4645373	325.8370265	6.627510764
3512.846204	6773.784304	6469.066097	304.7182065	298.331532	6.386674506
3513.157205	6751.967036	6468.378521	283.5885147	277.4438988	6.144615849
3513.468219	6731.436558	6467.690945	263.7456126	257.8442612	5.901351429
3513.779247	6709.027098	6467.003369	242.0237296	236.3668314	5.656898162
3514.090289	6689.838537	6466.315793	223.5227446	218.1114713	5.411273222
3514.401345	6677.496247	6465.628216	211.8680303	206.7035363	5.164494017
3514.712416	6671.978853	6464.94064	207.0382127	202.1216345	4.916578175
3515.0235	6662.310277	6464.253064	198.0572134	193.3896699	4.667543531
3515.334598	6655.383133	6463.565487	191.817645	187.4002369	4.41740812
3515.64571	6649.284589	6462.877911	186.4066782	182.240488	4.166190173
3515.956836	6643.645396	6462.190335	181.4550616	177.5411535	3.913908106
3516.267976	6644.882766	6461.502758	183.3800073	179.7194268	3.660580519
3516.57913	6649.121827	6460.815182	188.3066455	184.9004193	3.406226188
3516.890299	6656.634768	6460.127605	196.5071629	193.3562989	3.150864071
3517.201481	6656.322238	6459.440029	196.8822088	193.9876955	2.894513309
3517.512677	6659.556879	6458.752452	200.8044263	198.1672331	2.637193236
3517.823887	6662.468963	6458.064876	204.4040872	202.0251638	2.378923382
3518.135111	6652.54073	6457.377299	195.1634303	193.0437069	2.119723473
3518.446349	6637.099844	6456.689723	180.4101211	178.5505077	1.859613438
3518.757601	6635.341609	6456.002146	179.3394631	177.7408497	1.5986134
3519.068867	6644.703569	6455.31457	189.3889991	188.0522554	1.336743659
3519.380147	6657.160444	6454.626993	202.5334508	201.4594261	1.074024694
3519.691441	6660.43484	6453.939416	206.4954238	205.6849467	0.81047717
3520.002749	6659.303211	6453.251839	206.0513715	205.5052495	0.546121956
3520.314071	6650.935034	6452.564263	198.3707709	198.0897908	0.280980126
3520.625407	6643.800905	6451.876686	191.9242189	191.909146	0.015072957
3520.936757	6642.155344	6451.189109	190.9662343	191.2178124	-0.251578072
3521.248121	6627.613231	6450.501532	177.1116987	177.63065	-0.518951293
3521.559499	6606.36228	6449.813956	156.5483241	157.335349	-0.787024846
3521.870891	6584.215885	6449.126379	135.0895057	136.1452824	-1.055776692
3522.182297	6582.810854	6448.438802	134.3720521	135.6972367	-1.325184637
3522.493717	6591.023874	6447.751225	143.2726493	144.8678757	-1.595226348
3522.805151	6612.583563	6447.063648	165.5199152	167.3857946	-1.86587936
3523.116599	6621.125199	6446.376071	174.7491278	176.8862489	-2.13712106
3523.428061	6609.41972	6445.688494	163.7312254	166.1401541	-2.408928669
3523.739537	6578.089502	6445.000917	133.0885845	135.7698638	-2.681279231
3524.051027	6555.967487	6444.313341	111.6541466	114.6082962	-2.954149623
3524.36253	6542.902451	6443.625764	99.27668711	102.5042037	-3.227516588
3524.674048	6546.398994	6442.938187	103.4608069	106.9621636	-3.501356753
3524.98558	6543.951036	6442.25061	101.7004261	105.4760728	-3.775646642
3525.297126	6544.90345	6441.563033	103.3404176	107.3907803	-4.050362674
3525.608686	6533.626241	6440.875456	92.75078512	97.07626628	-4.325481161
3525.92026	6521.055814	6440.187879	80.86793482	85.46891312	-4.600978308
3526.231848	6508.555302	6439.500302	69.05500063	73.93183085	-4.876830223
3526.543449	6501.037709	6438.812725	62.22498434	67.37799727	-5.153012928
3526.855065	6502.657942	6438.125148	64.53279397	69.96229634	-5.429502372
3527.166695	6501.543945	6437.437571	64.1063748	69.81264924	-5.706274437
3527.478339	6495.85254	6436.749994	59.10254684	65.08585177	-5.983304932
3527.789997	6485.398237	6436.062417	49.33582068	55.59639028	-6.260569601
3528.101668	6472.892873	6435.374839	37.51803323	44.05607734	-6.538044119
3528.413354	6461.392039	6434.687262	26.70477618	33.52048028	-6.815704106
3528.725054	6453.870787	6433.999685	19.87110163	26.96462677	-7.09352514
3529.036768	6450.429372	6433.312108	17.11726389	24.48874665	-7.371482764
3529.348495	6443.229906	6432.624531	10.60537444	18.25492694	-7.649552494
3529.660237	6434.372198	6431.936954	2.435244104	10.36295393	-7.927709822
3529.971993	6426.981754	6431.249377	-4.267622837	3.938307383	-8.20593022
3530.283763	6424.642988	6430.565829	-5.922840511	2.565377475	-8.488217986
3530.595546	6411.037552	6429.892938	-18.85538612	-10.07420924	-8.781176877
3530.907344	6400.701981	6429.23674	-28.53475967	-19.5494486	-8.985311066
3531.219156	6405.17523	6428.60139	-23.42615952	-14.46618571	-8.959973812
3531.530981	6418.107552	6427.988188	-9.880636298	-1.123669552	-8.756966746
3531.842821	6425.199224	6427.396098	-2.19687347	6.37339495	-8.57026842
3532.154675	6417.951329	6426.823093	-8.871764318	-0.469088005	-8.402676313
3532.466542	6418.624541	6426.26693	-7.642389259	0.609577302	-8.25196656
3532.778424	6427.187181	6425.724478	1.462702481	9.577731957	-8.115029476
3533.09032	6439.807059	6425.191843	14.61521625	22.60320815	-7.987991899
3533.402229	6453.008972	6424.66513	28.34384204	36.21082285	-7.866980803
3533.714153	6465.024361	6424.140447	40.8839143	48.63203891	-7.748124604
3534.026091	6475.962459	6423.615764	52.34669517	59.97610965	-7.629414487
3534.338042	6486.586768	6423.09108	63.49568713	71.00655855	-7.510871419
3534.650008	6497.134	6422.566397	74.56760279	81.9601191	-7.392516309
3534.961987	6497.665547	6422.041714	75.62383316	82.89820315	-7.274369994
3535.273981	6482.742505	6421.517031	61.22547403	68.38192726	-7.156453231
3535.585989	6469.145106	6420.992348	48.1527578	55.19154449	-7.038786691
3535.89801	6472.615917	6420.467665	52.14825237	59.06964335	-6.921390979
3536.210046	6492.107597	6419.942981	72.16461534	78.96890199	-6.804286645
3536.522095	6506.796211	6419.418298	87.37791232	94.0654065	-6.687494177
3536.834159	6514.129508	6418.893615	95.2358931	101.8069271	-6.571033986
3537.146236	6516.463489	6418.368932	98.09455669	104.5494831	-6.454926391
3537.458328	6516.946107	6417.844249	99.10185848	105.4410501	-6.339191606
3537.770433	6523.15424	6417.319565	105.8346745	112.0585242	-6.223849741
3538.082553	6527.82126	6416.794882	111.0263777	117.1352985	-6.108920802
3538.394686	6531.203717	6416.270199	114.9335179	120.9279426	-5.994424682
3538.706834	6526.061378	6415.745516	110.3158621	116.1962432	-5.880381156
3539.018995	6521.398168	6415.220833	106.1773354	111.9441453	-5.766809881
3539.331171	6529.538761	6414.696149	114.8426111	120.4963415	-5.653730394
3539.64336	6535.832118	6414.171466	121.6606521	127.2018142	-5.541162123
3539.955564	6530.378053	6413.646783	116.7312696	122.160394	-5.429124374
3540.267781	6507.494149	6413.1221	94.37204934	99.68968566	-5.317636326
3540.580012	6488.691548	6412.597416	76.09413139	81.30084843	-5.206717036
3540.892258	6498.387413	6412.072733	86.31467935	91.41106481	-5.096385462
3541.204517	6519.182957	6411.54805	107.6349066	112.6215671	-4.98666048
3541.516791	6542.264227	6411.023367	131.2408605	136.1184214	-4.877560874
3541.829078	6553.330291	6410.498683	142.831608	147.6007133	-4.769105317
3542.141379	6552.163545	6409.974	142.1895454	146.8508577	-4.661312345
3542.453695	6547.517226	6409.449317	138.0679092	142.6221095	-4.554200345
3542.766024	6544.995244	6408.924633	136.0706102	140.5183978	-4.447787559
3543.078368	6549.291647	6408.39995	140.8916966	145.2337887	-4.342092087
3543.390725	6555.347271	6407.875267	147.4720047	151.7091366	-4.237131886
3543.703096	6548.387914	6407.350583	141.0373305	145.1702553	-4.132924769
3544.015482	6542.027612	6406.8259	135.2017123	139.2312007	-4.029488399
3544.327881	6534.342901	6406.301217	128.0416842	131.9685244	-3.926840291
3544.640294	6533.983666	6405.776533	128.2071328	132.0321307	-3.824997823
3544.952722	6526.565911	6405.25185	121.3140609	125.0380392	-3.723978239
3545.265163	6515.063514	6404.727166	110.336347	113.9601457	-3.623798652
3545.577618	6505.643246	6404.202483	101.440763	104.965239	-3.524476051
3545.890087	6505.687929	6403.6778	102.0101291	105.4361564	-3.426027309
3546.202571	6505.665016	6403.153116	102.5118999	105.840369	-3.328469196
3546.515068	6504.069501	6402.628433	101.4410685	104.6728869	-3.231818375
3546.827579	6501.402229	6402.103749	99.29847989	102.4345713	-3.136091405
3547.140104	6495.102513	6401.579066	93.52344769	96.56475242	-3.041304737
3547.452644	6481.942273	6401.054382	80.88789039	83.83536512	-2.947474723
3547.765197	6463.484863	6400.529699	62.95516422	65.80978183	-2.854617618
3548.077764	6452.967179	6400.005015	52.96216405	55.72491364	-2.762749591
3548.390345	6451.37825	6399.480332	51.8979184	54.56980515	-2.671886746
3548.70294	6449.260789	6398.955648	50.30514057	52.88718571	-2.582045134
3549.01555	6445.73116	6398.430964	47.30019576	49.79343651	-2.493240747
3549.328173	6439.924471	6397.906281	42.01818966	44.42367919	-2.405489528
3549.64081	6446.233829	6397.381597	48.85223168	51.17103904	-2.318807367
3549.953461	6453.443812	6396.856914	56.58689811	58.82010822	-2.233210112
3550.266126	6457.658866	6396.33223	61.32663646	63.47535002	-2.14871356
3550.578805	6460.279479	6395.807546	64.47193233	66.53726578	-2.065333446
3550.891499	6464.0605	6395.282863	68.77763712	70.76072256	-1.983085445
3551.204206	6468.1616	6394.758179	73.40342102	75.30540619	-1.901985163
3551.516927	6484.796878	6394.233495	90.56338305	92.38543119	-1.822048138
3551.829662	6510.676048	6393.708811	116.9672361	118.7105259	-1.74328983
3552.142411	6546.657037	6393.184128	153.472909	155.1386347	-1.665725609
3552.455174	6576.751034	6392.659444	184.0915904	185.6809612	-1.589370723
3552.767951	6604.032341	6392.13476	211.8975807	213.411821	-1.514240268
3553.080742	6638.965859	6391.610076	247.3557825	248.7961317	-1.440349153
3553.393547	6681.506365	6391.085392	290.4209726	291.7886847	-1.367712074
3553.706366	6723.547695	6390.560709	332.9869867	334.2833302	-1.296343477
3554.019199	6757.132851	6390.036025	367.0968264	368.3230839	-1.226257519
3554.332046	6787.750335	6389.511341	398.2389938	399.3964618	-1.157468019
3554.644907	6822.042056	6388.986657	433.0553991	434.1453876	-1.089988431
3554.957782	6844.503307	6388.461973	456.041334	457.0651658	-1.023831808
3555.270672	6858.561805	6387.937289	470.6245164	471.5835272	-0.959010769
3555.583575	6864.924843	6387.412605	477.5122376	478.4077751	-0.895537475
3555.896491	6873.606327	6386.887921	486.7184059	487.5518295	-0.833423618
3556.209422	6879.331036	6386.363237	492.9677994	493.7404799	-0.772680409
3556.522367	6883.852228	6385.838553	498.0136748	498.7269934	-0.713318573
3556.835326	6884.177077	6385.313869	498.8632084	499.5185567	-0.655348341
3557.148299	6868.083171	6384.789185	483.2939858	483.8927653	-0.598779444
3557.461286	6838.854571	6384.264501	454.5900703	455.1336914	-0.543621116
3557.774287	6812.291685	6383.739817	428.5518688	429.0417509	-0.489882104
3558.087302	6787.693889	6383.215132	404.4787567	404.9163274	-0.437570703
3558.400331	6773.872974	6382.690448	391.1825255	391.5692203	-0.386694777
3558.713374	6765.556935	6382.165764	383.3911714	383.7284332	-0.337261786
3559.026431	6760.362496	6381.64108	378.7214162	379.010695	-0.289278797
3559.339502	6747.694107	6381.116395	366.5777116	366.8204641	-0.242752495
3559.652587	6729.223604	6380.591711	348.6318926	348.8295818	-0.197689185
3559.965686	6712.846206	6380.067027	332.7791792	332.933274	-0.154094806
3560.278798	6714.648536	6379.542343	335.1061929	335.2181678	-0.111974947
3560.591925	6722.864613	6379.017658	343.8469546	343.9182895	-0.071334866
3560.905066	6733.063848	6378.492974	354.5708736	354.6030531	-0.032179483
3561.218221	6725.393511	6377.96829	347.4252216	347.419735	0.005486624
3561.53139	6721.405692	6377.443605	343.9620865	343.9204273	0.041659231
3561.844573	6737.514915	6376.918921	360.5959939	360.5196595	0.076334464
3562.157769	6773.926821	6376.394236	397.5325848	397.423076	0.10950879
3562.47098	6805.625553	6375.869552	429.7560015	429.6148224	0.141179038
3562.784205	6824.025141	6375.344867	448.6802738	448.5089314	0.171342434
3563.097444	6834.258971	6374.820183	459.4387882	459.2387916	0.199996636
3563.410697	6844.588496	6374.295498	470.2929982	470.0658584	0.227139745
3563.723963	6863.99281	6373.770814	490.2219966	489.9692262	0.252770327
3564.037244	6878.101885	6373.246129	504.8557565	504.578869	0.276887416
3564.350539	6883.357205	6372.721444	510.6357607	510.3362702	0.299490533
3564.663848	6878.732043	6372.19676	506.5352832	506.2147035	0.320579709
3564.97717	6873.576899	6371.672075	501.9048235	501.564668	0.34015548
3565.290507	6871.686992	6371.14739	500.5396014	500.1813825	0.358218893
3565.603858	6861.803397	6370.622706	491.1806912	490.8059197	0.374771493
3565.917222	6837.141545	6370.098021	467.0435245	466.6537092	0.389815326
3566.230601	6812.314476	6369.573336	442.7411401	442.3377871	0.403352931
3566.543994	6780.899829	6369.048651	411.8511781	411.4357907	0.41538731
3566.857401	6745.723635	6368.523966	377.1996685	376.7737466	0.42592191
3567.170821	6712.115522	6367.999282	344.1162407	343.6812801	0.43496059
3567.484256	6681.919033	6367.474597	314.4444365	314.0019289	0.442507582
3567.797705	6659.131534	6366.949912	292.1816218	291.7330543	0.448567465
3568.111167	6634.321279	6366.425227	267.8960519	267.4429068	0.453145132
3568.424644	6604.889278	6365.900542	238.9887364	238.5324907	0.456245766
3568.738134	6573.060001	6365.375857	207.6841435	207.2262687	0.457874819
3569.051639	6537.815076	6364.851172	172.9639044	172.5058664	0.45803798
3569.365158	6509.73674	6364.326487	145.410253	144.9535119	0.456741146
3569.67869	6495.862104	6363.801802	132.0603024	131.6063121	0.453990387
3569.992237	6483.995174	6363.277117	120.7180573	120.2682654	0.449791917
3570.305797	6464.147182	6362.752432	101.3947498	100.9505977	0.444152083
3570.619372	6449.012237	6362.227747	86.7844899	86.34741255	0.43707735
3570.932961	6442.215475	6361.703062	80.51241323	80.08383894	0.428574287
3571.246563	6441.836649	6361.178376	80.65827238	80.23962284	0.418649545
3571.56018	6430.615378	6360.653691	69.96168626	69.5543764	0.407309861
3571.87381	6422.053747	6360.129006	61.92474056	61.53017852	0.394562046
3572.187455	6415.738452	6359.604321	56.13413079	55.7537178	0.380412985
3572.501113	6424.617581	6359.079636	65.53794554	65.17307591	0.364869623
3572.814786	6426.946467	6358.55495	68.39151671	68.04357775	0.34793896
3573.128472	6434.700155	6358.030265	76.6698902	76.34026214	0.329628063
3573.442173	6432.011987	6357.50558	74.50640702	74.19646295	0.309944065
3573.755887	6433.902423	6356.980894	76.92152816	76.63263398	0.288894177
3574.069616	6439.680276	6356.456209	83.22406702	82.95758134	0.266485684
3574.383358	6446.957287	6355.931524	91.02576321	90.78303726	0.242725945
3574.697115	6447.359758	6355.406838	91.95291961	91.73529721	0.217622407
3575.010885	6446.490903	6354.882153	91.60875064	91.41756804	0.191182602
3575.324669	6446.035691	6354.357467	91.6782234	91.51480924	0.163414159
3575.638468	6446.439862	6353.832782	92.60708017	92.47275538	0.134324794
3575.95228	6446.886731	6353.308096	93.57863467	93.47471235	0.103922319
3576.266107	6450.534941	6352.783411	97.75153009	97.67931546	0.072214633
3576.579947	6448.35526	6352.258725	96.09653513	96.0573254	0.039209734
3576.893802	6442.901859	6351.73404	91.16781889	91.16290318	0.004915714
3577.20767	6440.999422	6351.209354	89.79006768	89.82072692	-0.030659238
3577.521552	6442.821819	6350.684669	92.13715048	92.20465733	-0.067506841
3577.835449	6438.956787	6350.159983	88.79680421	88.90242294	-0.105618725
3578.149359	6427.234598	6349.635297	77.59930066	77.74428709	-0.144986428
3578.463283	6423.004992	6349.110612	73.89438073	74.07998213	-0.185601398
3578.777222	6423.602203	6348.585926	75.01627743	75.24373243	-0.227455007
3579.091174	6419.464093	6348.06124	71.40285244	71.67339099	-0.27053855
3579.40514	6411.922576	6347.536554	64.38602107	64.70086432	-0.314843251
3579.719121	6416.590669	6347.011869	69.57880023	69.93916049	-0.360360259
3580.033115	6432.855643	6346.487183	86.3684605	86.77554116	-0.407080659
3580.347123	6452.970912	6345.962497	107.0084151	107.4634106	-0.454995467
3580.661146	6455.139603	6345.437811	109.7017914	110.205887	-0.504095611
3580.975182	6452.705935	6344.913125	107.7928094	108.3471813	-0.554371912
3581.289232	6444.989818	6344.38844	100.6013779	101.207193	-0.605815081
3581.603296	6446.686669	6343.863754	102.8229154	103.4813311	-0.658415721
3581.917375	6454.698252	6343.339068	111.3591843	112.0713486	-0.712164333
3582.231467	6462.528514	6342.814382	119.7141323	120.4811836	-0.767051316
3582.545573	6469.150505	6342.289696	126.8608094	127.6838764	-0.823066954
3582.859693	6462.983434	6341.76501	121.2184236	122.098625	-0.880201413
3583.173828	6460.673648	6341.240324	119.4333239	120.3717686	-0.938444732
3583.487976	6461.354583	6340.715638	120.6389449	121.6367317	-0.997786824
3583.802138	6464.655455	6340.190952	124.464503	125.5227205	-1.058217487
3584.116314	6464.932236	6339.666266	125.26597	126.3856964	-1.119726393
3584.430504	6463.005977	6339.14158	123.8643971	125.0467001	-1.18230309
3584.744708	6459.084868	6338.616894	120.4679743	121.7139113	-1.245937
3585.058927	6452.246755	6338.092208	114.1545476	115.465165	-1.310617419
3585.373159	6440.786757	6337.567522	103.2192354	104.5955689	-1.376333524
3585.687405	6428.668998	6337.042836	91.62616215	93.06923652	-1.443074372
3586.001665	6422.650547	6336.518149	86.13239749	87.64322641	-1.510828919
3586.315939	6416.267185	6335.993463	80.27372205	81.85330807	-1.579586026
3586.630227	6408.985385	6335.468777	73.51660782	75.16594229	-1.649334469
3586.944529	6400.300605	6334.944091	65.35651392	67.07657686	-1.720062938
3587.258845	6393.090386	6334.419405	58.67098153	60.46274158	-1.791760052
3587.573176	6379.104771	6333.894718	45.21005276	47.07446712	-1.86441436
3587.88752	6363.679791	6333.370032	30.3097588	32.24777315	-1.938014352
3588.201878	6344.888681	6332.845346	12.04333546	14.05588393	-2.01254847
3588.51625	6344.168743	6332.32066	11.84808364	13.93608877	-2.088005125
3588.830636	6342.900594	6331.795973	11.10462094	13.26899365	-2.164372714
3589.145036	6352.801151	6331.271287	21.52986365	23.77150326	-2.241639617
3589.45945	6369.976468	6330.746601	39.22986737	41.54966158	-2.319794205
3589.773878	6383.191885	6330.221914	52.96997031	55.36879514	-2.398824823
3590.08832	6383.034869	6329.697228	53.33764137	55.81636115	-2.478719774
3590.402776	6362.512126	6329.172542	33.33958444	35.89905175	-2.559467307
3590.717246	6347.250717	6328.647855	18.60286173	21.24391735	-2.641055614
3591.03173	6342.738159	6328.123169	14.61499053	17.33846339	-2.723472852
3591.346228	6351.057914	6327.598482	23.45943155	26.26613871	-2.806707157
3591.66074	6366.829709	6327.073796	39.75591298	42.64665963	-2.890746646
3591.975266	6380.474533	6326.54911	53.92542353	56.90100294	-2.975579412
3592.289806	6396.781815	6326.024423	70.75739199	73.81858549	-3.061193503
3592.60436	6407.104841	6325.499737	81.60510476	84.75268167	-3.147576913
3592.918928	6410.798167	6324.97505	85.82311724	89.0578348	-3.234717558
3593.23351	6406.325266	6324.450364	81.87490184	85.19750512	-3.322603274
3593.548106	6406.217436	6323.925677	82.29175846	85.70298026	-3.411221804
3593.862715	6411.376497	6323.400991	87.97550678	91.47606759	-3.500560808
3594.177339	6416.271866	6322.876304	93.39556152	96.98616938	-3.590607861
3594.491977	6415.900004	6322.351618	93.54838687	97.22973731	-3.681350443
3594.806629	6425.434341	6321.826931	103.6074095	107.3801855	-3.772775942
3595.121295	6436.8605	6321.302244	115.5582552	119.4231269	-3.864871644
3595.435975	6442.33411	6320.777558	121.556552	125.5141767	-3.95762473
3595.750669	6439.870416	6320.252871	119.6175446	123.6685669	-4.051022262
3596.065377	6434.098826	6319.728185	114.3706414	118.5156926	-4.145051175
3596.380098	6436.448443	6319.203498	117.2449453	121.4846436	-4.239698282
3596.694834	6439.55552	6318.678811	120.876709	125.2116592	-4.334950277
3597.009584	6445.085349	6318.154125	126.9312243	131.362018	-4.43079373
3597.324348	6450.47184	6317.629438	132.8424018	137.3696169	-4.52721509
3597.639126	6452.474463	6317.104751	135.3697115	139.9939122	-4.624200671
3597.953917	6457.886885	6316.580065	141.3068202	146.0285568	-4.721736653
3598.268723	6461.556031	6316.055378	145.5006531	150.3204621	-4.819809072
3598.583543	6475.746349	6315.530691	160.2156576	165.1340615	-4.918403822
3598.898377	6493.628803	6315.006005	178.6227981	183.6403048	-5.017506644
3599.213225	6504.799754	6314.481318	190.3184358	195.4355389	-5.117103116
3599.528086	6496.075251	6313.956631	182.11862	187.3357986	-5.217178629
3599.842962	6476.530642	6313.431945	163.0986974	168.4164158	-5.317718381
3600.157852	6459.25694	6312.907258	146.349682	151.7683894	-5.418707384
3600.472756	6452.394211	6312.382571	140.0116402	145.5317706	-5.520130479
3600.787673	6447.519793	6311.857884	135.6619089	141.2838813	-5.621972355
3601.102605	6451.227635	6311.333198	139.8944375	145.618655	-5.724217559
3601.417551	6452.336456	6310.808511	141.5279451	147.3547956	-5.826850492
3601.73251	6447.263465	6310.283824	136.9796414	142.9094968	-5.929855413
3602.047484	6433.906431	6309.759137	124.1472933	130.1805097	-6.033216433
[truncated: 42,911 more rows]
